# Supplementary material for: High-Throughput Stool Metaproteomics: Method and Application to Human Specimens
Source: mSystems. 2020 Jun 30;5(3):e00200-20. doi: 10.1128/mSystems.00200-20 (PMC7329322; doi:10.1128/mSystems.00200-20)
Supplement: TABLE S1 [file mSystems.00200-20-st001.xlsx]

## Sheet: all_peptides
Annotated Sequence	tmt_set	Group
[R].VCPQESQCEGK.[C]	1	Fiber
[R].GVTYDVELTADDLK.[E]	1	Fiber
[K].GVSVLELINTFEK.[A]	1	Fiber
[K].TQYSLTDDQTK.[L]	1	Fiber
[R].TSDVVVAGEFDQGSDEENIQVLK.[I]	1	Fiber
[K].GVIIGQLAETVK.[Q]	1	Fiber
[K].GVLGYTEDAVVSSDFLGDTR.[T]	1	Fiber
[K].TSEYFLSTSPVNVTNR.[E]	1	Fiber
[K].TSFDYVPEMAK.[S]	1	Fiber
[K].TSLNNTNPGNSGR.[T]	1	Fiber
[K].GVDYDVDENGEYYR.[T]	1	Fiber
[R].TQSAFSEGGLIIGAGLEDLGK.[G]	1	Fiber
[K].GVDLDGNEVER.[H]	1	Fiber
[K].GVAGGSVAVLCPYNR.[K]	1	Fiber
[R].GVAAFVPEWNAENCIQCNK.[C]	1	Fiber
[K].TSMICAGGDGVISSCNGDSGGPLNCQASDGR.[W]	1	Fiber
[K].TSMICAGGDGVISSCNGDSGGPLNCQASDGR.[W]	1	Fiber
[K].GTVVHGQNDENVLEYHLWTK.[Q]	1	Fiber
[R].GTVMNPCDHPHGGGEGR.[A]	1	Fiber
[K].GTVDVLDSNQYR.[Q]	1	Fiber
[K].GTVDEFSGAEIVDKFR.[G]	1	Fiber
[K].GTVDEFSGAEIVDK.[F]	1	Fiber
[R].GTTWQATPGLFAYR.[R]	1	Fiber
[K].GVDEDGNEVER.[H]	1	Fiber
[K].GYDHQLVDQSAER.[I]	1	Fiber
[K].GYGFGAEGDWK.[TV]	1	Fiber
[K].GYGFITAEDGK.[D]	1	Fiber
[K].TPGREDDDVEAEK.[NQK]	1	Fiber
[R].HIGQFVDCPAGDIGVGGR.[E]	1	Fiber
[R].HIGPETDVPAGDIGVGGR.[E]	1	Fiber
[R].HIGPDVDVPAGDIGVGGR.[E]	1	Fiber
[K].TPGREDEDAEEAEK.[K]	1	Fiber
[R].TPNDTGSPEVQIAILSAR.[I]	1	Fiber
[RK].HIGADTDVPAGDIGTGAR.[E]	1	Fiber
[K].TPVQVEEGAGFVVNR.[I]	1	Fiber
[K].TPVQVNEAAGFVVNR.[I]	1	Fiber
[K].TPVSWNFTTMPSEDWK.[N]	1	Fiber
[K].HHAEMGVYAMEHGK.[H]	1	Fiber
[K].HGPAPIPEEGAWVK.[A]	1	Fiber
[K].TQELFADAVK.[S]	1	Fiber
[K].HGGNDDADNSGILR.[Y]	1	Fiber
[K].HFGIAMDNVENCR.[T]	1	Fiber
[R].HFFTVNPVSGIDDFK.[G]	1	Fiber
[R].HFCGGALIHAR.[F]	1	Fiber
[K].HEVYATGTTGR.[R]	1	Fiber
[K].HAYASPEDENASMEK.[A]	1	Fiber
[K].GYYTFASYADTFR.[L]	1	Fiber
[KR].TQNGAAMSVGR.[IV]	1	Fiber
[R].TQSAFSDDGLAVGAGLEDLGK.[G]	1	Fiber
[R].GYGTTIGNSLR.[R]	1	Fiber
[K].GTTNGTITGLDGDFSISNVK.[EK]	1	Fiber
[K].TPDGYNSIEDQTFTISAK.[H]	1	Fiber
[K].GTTNGTITGLDGDFSIPNVK.[K]	1	Fiber
[K].GTTIGTVTDLDGK.[YF]	1	Fiber
[R].GSVMNPNDHPHGGGEGK.[ASTCQ]	1	Fiber
[K].GSQFNQPLLEFSGSCAGCAETSYAR.[L]	1	Fiber
[R].TTTTTYADATR.[Y]	1	Fiber
[K].GSPEYWVAVVKPGR.[VI]	1	Fiber
[R].GSPAINVAVHVFR.[K]	1	Fiber
[R].GSLDYYWNTTK.[N]	1	Fiber
[R].GSHENGDVFFQHR.[E]	1	Fiber
[R].GSHENGDIFFQHR.[E]	1	Fiber
[R].TVAAPSVFIFPPSDEQLK.[S]	1	Fiber
[K].GSGSENAPIK.[I]	1	Fiber
[R].GSVMNPNDHPHGGGEGK.[ASTCQ]	1	Fiber
[K].TVAVSGNEFYVNAAEGADADAK.[D]	1	Fiber
[R].GSFTSSSNFMSIR.[F]	1	Fiber
[R].GSFTSSSNFMSIR.[F]	1	Fiber
[K].GSAYLALTSTSK.[D]	1	Fiber
[R].GSAQNPDIFFQAR.[E]	1	Fiber
[K].TVAYGYTVDATVQAR.[I]	1	Fiber
[K].GQVTELGAVNVMTGVYTGR.[S]	1	Fiber
[K].GQVTELGAVNVMTGVYTGR.[S]	1	Fiber
[K].TVGAVENRPLNENR.[W]	1	Fiber
[RK].GQTGQQLLLGAYSALSR.[QE]	1	Fiber
[K].GQSAVFQGEK.[V]	1	Fiber
[K].GSGCWSSVGNR.[R]	1	Fiber
[K].TTPMTTQPPNPTFSLLQIGQR.[I]	1	Fiber
[RQ].GSWGTVCDDSWDTNDANVVCR.[Q]	1	Fiber
[K].TTLTAAITAVLAAR.[V]	1	Fiber
[K].GTQFVSNASCTTNCLAPIAK.[V]	1	Fiber
[K].TSNPSSGEFQDR.[LVIEM]	1	Fiber
[R].TSPFAFTGNK.[F]	1	Fiber
[K].GTPEEEAALEK.[S]	1	Fiber
[K].GTNVAVGAENMYFEEK.[G]	1	Fiber
[R].GTNPETGEEEDR.[I]	1	Fiber
[K].GTNIHVGAENVHFEK.[S]	1	Fiber
[R].GTNGHIAIGCNNVDR.[A]	1	Fiber
[R].GTLHLNDELEILGVKEDVQK.[T]	1	Fiber
[R].GTLHLNDELEILGVK.[E]	1	Fiber
[K].TSVAWSFNATPSVDDWR.[A]	1	Fiber
[KR].GTLEGAGPNYER.[YF]	1	Fiber
[K].GTGSAEYNMK.[L]	1	Fiber
[K].GTGSAEYNMK.[L]	1	Fiber
[R].TSVGDIYADNEIMSEYSK.[F]	1	Fiber
[K].GTDYEVDENGEFYK.[T]	1	Fiber
[K].GTDTTIGVVEGMQFDR.[G]	1	Fiber
[K].GTDNQIEVNANDR.[Y]	1	Fiber
[K].TTDLNAQELGK.[V]	1	Fiber
[R].GTAVNVPEWDAAK.[C]	1	Fiber
[R].GTAPSGASTGEFEALELR.[D]	1	Fiber
[R].GTAHVGDQMEIVGIKEEK.[L]	1	Fiber
[R].GTAHVGDQMEIVGIKEEK.[L]	1	Fiber
[K].GTTNGTITDFDGK.[YF]	1	Fiber
[K].GQPAVFQGEK.[V]	1	Fiber
[K].HMGMTAENVCTNETYQK.[K]	1	Fiber
[K].HNVENVAFVGCGASK.[A]	1	Fiber
[K].IFGEEGSINQNVFGLWNDDHTTR.[T]	1	Fiber
[K].LFGDCFETHDQK.[E]	1	Fiber
[R].TLDQTYNAVLNYNYQINK.[D]	1	Fiber
[K].LEYFNPAGSVK.[D]	1	Fiber
[R].LEVHFLGIGIR.[K]	1	Fiber
[R].LETSPEDITGMK.[SA]	1	Fiber
[K].LENGYLTISAAK.[G]	1	Fiber
[K].TLEEAGAEVELK.[-]	1	Fiber
[R].LEHTIANLDNIAENTQSAESR.[I]	1	Fiber
[K].IEGSIVDDSYFGDEGTDSKPVTLK.[V]	1	Fiber
[K].LFVHEWAHLR.[W]	1	Fiber
[R].IEENGSYVSIDATTK.[Y]	1	Fiber
[R].TLEQMDVVHR.[M]	1	Fiber
[R].TLEQMDVVHR.[M]	1	Fiber
[R].IEASSGLSKEEIEK.[M]	1	Fiber
[K].IDVVPNDFGTPLEVFEQVAQHER.[R]	1	Fiber
[R].TLESLQALYGHGR.[L]	1	Fiber
[K].IDTSVSDEEVDAELENQR.[N]	1	Fiber
[K].IDTQINGLGEIEGIQK.[L]	1	Fiber
[K].LDSLVAQQLQSK.[N]	1	Fiber
[R].TLHPDNVAAGPASYGLTDSLGR.[V]	1	Fiber
[R].TLIHNMVVGVTEGYTK.[TK]	1	Fiber
[R].LEEFLNQPVQVR.[D]	1	Fiber
[RK].LFVVDAFCGANK.[D]	1	Fiber
[R].LFVVDTFCGANAATR.[M]	1	Fiber
[R].LFVVDTFCGANEATR.[ML]	1	Fiber
[R].IGIAAQALGIAEGALER.[T]	1	Fiber
[R].IGIAAQALGLAEGALDR.[AT]	1	Fiber
[K].LGHPDTLNQGEFK.[E]	1	Fiber
[R].LGHNLFGIYQK.[Y]	1	Fiber
[K].TIDDENYAGK.[R]	1	Fiber
[K].LGGFGNNSSELK.[E]	1	Fiber
[K].TLDFAEAGDNVGVLLR.[G]	1	Fiber
[R].IGGATYQVPIEVRPDR.[R]	1	Fiber
[R].IGGATYQVPIEVR.[ATV]	1	Fiber
[K].LGENNAELNALAK.[A]	1	Fiber
[K].IGENLHTVEAGEGSIIVDGK.[E]	1	Fiber
[R].TLDNDILLIK.[L]	1	Fiber
[R].LGEHNIEVLEGNEQFINAAK.[I]	1	Fiber
[R].LGEHNIEVLEGNEQFINAAK.[I]	1	Fiber
[R].LGEHNIDVLEGNEQFINAAK.[I]	1	Fiber
[R].LGEHNIDVLEGNEQFINAAK.[I]	1	Fiber
[K].LGDDYYPLHLGAYDR.[M]	1	Fiber
[R].LGATIIYVTHDQTEAMTLGTR.[I]	1	Fiber
[K].LGAFGLTEPGAGTDAQGQQTK.[A]	1	Fiber
[K].IGAFGLTEPGAGTDAQGCQTK.[A]	1	Fiber
[K].LGAFALTEPGAGTDAQGAQTK.[A]	1	Fiber
[K].LFVYAGPEHK.[H]	1	Fiber
[K].LFVYAGPDHK.[HQ]	1	Fiber
[K].LDPLFENNDLK.[A]	1	Fiber
[K].TNVDGGLIGGASLVAEK.[F]	1	Fiber
[K].LDIPQNVIDHIEK.[D]	1	Fiber
[R].TLNNEDVSTFK.[S]	1	Fiber
[K].LADYAITEAGFGADLGAEK.[F]	1	Fiber
[K].TNDQEGVDTLSR.[V]	1	Fiber
[K].IADGVIATSELPTAASSNASYANDAFQR.[I]	1	Fiber
[R].IAALLDEGSFVELDR.[F]	1	Fiber
[K].LAAFLGSEDAQLAHFK.[L]	1	Fiber
[K].LAAEIIDAFNEQGGAYK.[R]	1	Fiber
[R].TNFDTLLEAGCHFGHLK.[R]	1	Fiber
[R-].HYAHVDCPGHADYVK.[N]	1	Fiber
[R-].HYAHVDCPGHADYVK.[N]	1	Fiber
[R].HYAHVDCPGHADYIK.[N]	1	Fiber
[K].IAELLSPGSVDPLTR.[L]	1	Fiber
[K].HVVISAPAGNDLK.[T]	1	Fiber
[K].HVIISAPAGNDLK.[T]	1	Fiber
[K].HVIISAPAGNDLK.[T]	1	Fiber
[R].HVGPDMDVPAGDIGVGGR.[E]	1	Fiber
[R].TNNASLVSSSIK.[S]	1	Fiber
[R].HTLDNNEMSR.[I]	1	Fiber
[K].HQYDVDTETVVGFLK.[T]	1	Fiber
[R].HQGVMVGMGQK.[D]	1	Fiber
[K].HPLTDQGIEK.[F]	1	Fiber
[K].TNQWSVYDTSPLQVK.[E]	1	Fiber
[R].TNTILQSAFFK.[LI]	1	Fiber
[KR].HVPVYVTEDMVGHK.[L]	1	Fiber
[R].IAELTEHFK.[Q]	1	Fiber
[K].TMVCAGGYIR.[S]	1	Fiber
[K].IAEYMNHLIDIGVAGFR.[LI]	1	Fiber
[K].LDDGDYLCEDGCQNNCPACTPGQAQHYEGDR.[L]	1	Fiber
[K].LDDFDELSEVAQK.[A]	1	Fiber
[R].ICSDNAVFGQPEVGLGITPGFGGTQR.[L]	1	Fiber
[R].TLNQPDSQLQLTTGNGLFLSEGLK.[L]	1	Fiber
[K].LAYVWNNDIYVK.[I]	1	Fiber
[K].LAVDANGEVIGYQFVK.[L]	1	Fiber
[R].LAQIQPTISDIVDR.[Y]	1	Fiber
[K].TLTESYAPQK.[N]	1	Fiber
[R].IAPALDIAVGK.[W]	1	Fiber
[R].LANELLDAMNNTGASVK.[RK]	1	Fiber
[K].TITLEVEPSDTIENVK.[A]	1	Fiber
[K].IAINLMSIAADDANAFK.[A]	1	Fiber
[R].IALEEAEHAAK.[F]	1	Fiber
[RK].IALAGNPNCGK.[T]	1	Fiber
[K].LAHEFTGTFTGK.[G]	1	Fiber
[K].TIVVAIEDHVK.[H]	1	Fiber
[K].IAGGFTDTSLTNPYGDGK.[T]	1	Fiber
[K].IAGEQLPGVFNVSAR.[AC]	1	Fiber
[K].IAGENLPCVFDVSAR.[T]	1	Fiber
[K].IAFLPFGYLVDQWR.[W]	1	Fiber
[R].IAFEEAEHAAK.[F]	1	Fiber
[K].LAFDVLEAVAK.[E]	1	Fiber
[K].IAEYMNHLIDIGVAGFR.[LI]	1	Fiber
[R].LDFAADSFIFGTSAK.[D]	1	Fiber
[K].GQPATFQGEK.[V]	1	Fiber
[KR].GQIDETTSEFDKEK.[L]	1	Fiber
[R].GQIDEQAVGK.[G]	1	Fiber
[R].FSGSGSGTDFTLK.[I]	1	Fiber
[R].FSGSGAGTDFTLK.[I]	1	Fiber
[R].FSEDGSTYLSNVPR.[T]	1	Fiber
[R].VEGNTAENFEDIDKAPEER.[E]	1	Fiber
[R].FQGGPNAGHTLEFEGQK.[Y]	1	Fiber
[R].FQGGANAGHTIVNDYGK.[F]	1	Fiber
[K].VEHGVLFIDIPK.[V]	1	Fiber
[K].VEQQEWNVFLNSR.[K]	1	Fiber
[R].FNHVELDGAVEGNEDATK.[L]	1	Fiber
[K].FNGSGGGEAQDGDGGDLIFAHK.[F]	1	Fiber
[R].FSGSGSGTDFTLTISR.[L]	1	Fiber
[K].FNEMVETEGGLEFADQHVIGVAK.[G]	1	Fiber
[K].VEQYYWVDYVK.[V]	1	Fiber
[R].FNAETAGENAK.[A]	1	Fiber
[R].FLYQDAVFLGQAHGR.[D]	1	Fiber
[K].FIWYNNVINPTLPR.[V]	1	Fiber
[K].VFDGTSSNGPLLGQVCSK.[N]	1	Fiber
[K].VFFVASADNK.[T]	1	Fiber
[K].FLNAYYDNK.[I]	1	Fiber
[R].FLLYTNENPNNFQEVAADSSSISGSNFK.[T]	1	Fiber
[R].FLHNPDAAQGFVGCALSSTIQR.[F]	1	Fiber
[K].FIGIGNEQWGPEYPER.[L]	1	Fiber
[K].FNELTADLVDR.[T]	1	Fiber
[K].VEGNNQTIAYK.[A]	1	Fiber
[R].FSHSGNQLDGPITALR.[V]	1	Fiber
[K].FSNNPNNGGEGDR.[G]	1	Fiber
[K].FYGLGADGTVGANK.[N]	1	Fiber
[K].FYDELPAVVEK.[Y]	1	Fiber
[R].FWWENEGVFSMQQR.[Q]	1	Fiber
[R].VEAENGATAGK.[FTMV]	1	Fiber
[K].FWGLGGDGTVGANK.[ND]	1	Fiber
[K].FWGLGADGTVGANK.[N]	1	Fiber
[K].FVVETADAEIK.[A]	1	Fiber
[K].FVTTSPIAQMPDSEFIR.[F]	1	Fiber
[K].FVNDLLDQDIHNLR.[YF]	1	Fiber
[K].VECEPPPMPTCSNGLQPVR.[V]	1	Fiber
[K].VECEPPPMPTCSNGLQPVR.[V]	1	Fiber
[K].FVAGDNSGAETNSSR.[F]	1	Fiber
[R].VEETGLNIPK.[I]	1	Fiber
[K].FTLSNVPSSAK.[T]	1	Fiber
[R].VEGATYTEGK.[G]	1	Fiber
[K].VEGCFNQLLYDIR.[T]	1	Fiber
[R].FTAVEDQYYCVDCYK.[N]	1	Fiber
[K].FTAQVYVLTK.[D]	1	Fiber
[K].FSVTNAQGGTSTLSDFSSAK.[S]	1	Fiber
[K].FSTGIGYQYQDGAFGGPVK.[T]	1	Fiber
[R].FSTDLPEFVAAEK.[A]	1	Fiber
[K].VEGNDQTISYK.[AMVT]	1	Fiber
[K].FSNNPNNGGEGDRGTTPEDK.[V]	1	Fiber
[K].VFGDGLFYAADIAGSDIER.[H]	1	Fiber
[K].FYLDTGDASNFAR.[W]	1	Fiber
[KR].VFLMDEPLSNLDAK.[L]	1	Fiber
[K].FIEVNSNTTATDISEK.[T]	1	Fiber
[K].FDCDFDLVSGR.[Y]	1	Fiber
[R].FDALTTVVDAK.[D]	1	Fiber
[R].VGEDGPTHEPVEQEAQIR.[L]	1	Fiber
[R].FAVLQENVAWGNGR.[V]	1	Fiber
[R].VGESAACADK.[F]	1	Fiber
[R].VGEVNQDATSANISER.[G]	1	Fiber
[K].FAEMLGEDLEPNMK.[AS]	1	Fiber
[K].FAEMLGEDLEPNMK.[AS]	1	Fiber
[KR].FAELLGEVVTDSTK.[KR]	1	Fiber
[KR].FAELLGEVVTDSTK.[KR]	1	Fiber
[K].FDDEIVPVPVK.[V]	1	Fiber
[K].FAELLGEVVTDSTEK.[N]	1	Fiber
[R].VGEVYNVGGHNEK.[QTK]	1	Fiber
[K].FAAHWLGDNTATWDDLR.[W]	1	Fiber
[K].FAADPEVVGPNAK.[A]	1	Fiber
[R].EYQACGPAEEPTCK.[S]	1	Fiber
[R].EYFGETNEDVNKK.[IVM]	1	Fiber
[R].EYFAETDETVNKK.[V]	1	Fiber
[R].EYEANGQGFQR.[L]	1	Fiber
[K].EWWNVTEEDQK.[A]	1	Fiber
[R].EWVTQASGVWFAK.[K]	1	Fiber
[K].EWTCSSSPSLPR.[S]	1	Fiber
[K].FAELLGEVLTDSTK.[K]	1	Fiber
[R].FDDNACVLLNNAGELR.[G]	1	Fiber
[K].VGDEVQILGLGADKK.[S]	1	Fiber
[K].VGDAMEIVGIKPDR.[L]	1	Fiber
[R].FLDPPLHEFVPTEEADIEK.[L]	1	Fiber
[R].FLDPPLHEFVPTEDADIEK.[L]	1	Fiber
[K].VFSNGADLSGVTEEAPLK.[L]	1	Fiber
[K].FIAAIEAALEK.[G]	1	Fiber
[R].FKLEESYTLNSDLAR.[L]	1	Fiber
[K].VFSNGADLSGVTEEAPLK.[L]	1	Fiber
[K].VFTDTQIAEGFK.[M]	1	Fiber
[K].FGTGSASELFQR.[F]	1	Fiber
[QR].FGQGSGPIVLDDVR.[C]	1	Fiber
[QR].FGQGSGPIVLDDVR.[C]	1	Fiber
[K].FGGTLANVPAVELGSIVIK.[E]	1	Fiber
[R].VFVSVLDVNDNAPEFPFK.[T]	1	Fiber
[K].FGDNNGGFSK.[V]	1	Fiber
[R].VFVSVLDVNDNAPEFPFKTK.[E]	1	Fiber
[R].FFPAFVNESNGAVNTEEGVR.[R]	1	Fiber
[K].FFPAEANGGVGMLK.[N]	1	Fiber
[KR].FFENNLNVSETSR.[QGK]	1	Fiber
[K].FFDYGVTLPQKEDVIAK.[Y]	1	Fiber
[K].FENADEYNLADEIK.[A]	1	Fiber
[RK].VGAATETEMK.[ED]	1	Fiber
[K].FDVDLTAADLK.[E]	1	Fiber
[RK].FDENAAVILK.[DEGN]	1	Fiber
[K].FDELTHDLVER.[T]	1	Fiber
[KR].VFLMDEPLSNLDAK.[L]	1	Fiber
[R].VDTENNLLLVK.[G]	1	Fiber
[K].VDTDFGHDGVNIVYNNGK.[W]	1	Fiber
[K].GAEALLSVTMDDFAK.[N]	1	Fiber
[K].GILGYTEDAVVSSDFLGDTR.[T]	1	Fiber
[R].GIIDAILSGAINEAPTK.[K]	1	Fiber
[R].GIIDAILNGDINNVPTK.[K]	1	Fiber
[R].GIIDAILDGSIDK.[A]	1	Fiber
[K].GIHVDELVEEAK.[T]	1	Fiber
[K].GLGTAIISTSK.[G]	1	Fiber
[K].GLGASPGAACGK.[IV]	1	Fiber
[K].GLFGEFLTNAQGEDVVAGVR.[T]	1	Fiber
[K].GLESDAVYIEENTGR.[Q]	1	Fiber
[K].GIELAEQLAAALGGGVVGASR.[A]	1	Fiber
[K].VAALYADFSK.[D]	1	Fiber
[K].GIEDGTWEQGTAQYEK.[R]	1	Fiber
[R].VAESAACAEK.[F]	1	Fiber
[R].GIAVNVPVWNPENCIQCNR.[C]	1	Fiber
[K].VAEVENIQPTEEEVNEEISK.[M]	1	Fiber
[R].GLAEDATDEEK.[AK]	1	Fiber
[K].GKPIVNSADAGDR.[I]	1	Fiber
[K].GKPIVNSADAAGR.[I]	1	Fiber
[R].GKEETKPQEAGDAFAK.[E]	1	Fiber
[R].GKDVQTALGILTYNPR.[Y]	1	Fiber
[K].GHTYEAYQILSGDLSADK.[A]	1	Fiber
[RK].GHLYQQNTLR.[D]	1	Fiber
[K].GLDYNNDAVIK.[L]	1	Fiber
[K].GIMETIYANISDAAK.[R]	1	Fiber
[K].TYVNGNLGSGTVR.[E]	1	Fiber
[K].TYTSCIFSNSGQTQTGNLTAK.[D]	1	Fiber
[K].GQELDDHYFGAIK.[T]	1	Fiber
[K].GQADPVVNCPNPSAK.[G]	1	Fiber
[K].TVHMMPMQVQVQVNR.[Q]	1	Fiber
[R].TVLQEYTQWGQTNVNLK.[D]	1	Fiber
[K].GPTAAGNSVAK.[L]	1	Fiber
[R].GPGSGLGGTSTR.[G]	1	Fiber
[K].GPGQDMFDSTQIIGR.[A]	1	Fiber
[R].GPAGPSGPAGK.[D]	1	Fiber
[K].GNYYAGLGYNHSEGTAVGNK.[Y]	1	Fiber
[K].GNVIQANPGFKPSSEIK.[M]	1	Fiber
[K].GNVAAAETYLGK.[A]	1	Fiber
[R].GNQLAFGSFGIK.[ASC]	1	Fiber
[K].GNLIADITDVLSMTVPGESK.[K]	1	Fiber
[K].GNHTFASDEDVYNFGTNEAGVYYVK.[V]	1	Fiber
[K].TVVFADDDNVVGENAK.[A]	1	Fiber
[K].GNGTYEGTPELASESININAK.[Y]	1	Fiber
[K].GNEFYVNAAK.[G]	1	Fiber
[K].GNAAIAEEFGK.[N]	1	Fiber
[R].GLVLGAGWAEGYLR.[L]	1	Fiber
[K].GIVDPESFTQTYDEYISK.[L]	1	Fiber
[K].GITYTNFGPGR.[S]	1	Fiber
[K].GITSTDAIEGTYLDNYK.[Q]	1	Fiber
[R].GITINTAHVEYETDKR.[H]	1	Fiber
[R].GHGAGGASILTFWDAR.[L]	1	Fiber
[R].VAGNTATDFANIDK.[A]	1	Fiber
[K].GGVGNMFYDDAK.[L]	1	Fiber
[R].VAGNTATDFANIDKAPEER.[E]	1	Fiber
[K].GETTEELVDALIAELR.[S]	1	Fiber
[K].GEPKPELSLAPVAVR.[L]	1	Fiber
[K].GEPKPELSLAPVAK.[R]	1	Fiber
[R].VDAENGATAGK.[FT]	1	Fiber
[KR].GEPDASSFPSGGLR.[AS]	1	Fiber
[K].GEGVFNVNPIVYTTANDGGTQK.[D]	1	Fiber
[K].GDTVFDTDEGPR.[L]	1	Fiber
[K].GDGPVQGIINFEQK.[E]	1	Fiber
[K].GCYYAFIDADDVEKDTK.[G]	1	Fiber
[RK].GAYENGVLTGK.[ANH]	1	Fiber
[K].GAVVALPYGVEGFATPK.[H]	1	Fiber
[R].VDGNSLIVGYVIGTQQATPGPAYSGR.[E]	1	Fiber
[K].VDLALPCATQNELDLEDAK.[M]	1	Fiber
[KR].GANGVLIITTK.[RSQNKVTHE]	1	Fiber
[K].VDNALQSGNSQESVTEQDSK.[D]	1	Fiber
[K].VDNALQSGNSQESVTEQDSK.[D]	1	Fiber
[K].VDNALQSGNSQESVTEQDSKDSTYSLSSTLTLSK.[A]	1	Fiber
[R].VDNAVAYQTPSFGGFK.[I]	1	Fiber
[K].VDNDENEHQLSLR.[T]	1	Fiber
[R].GAGSGLGGTSTR.[G]	1	Fiber
[K].GAFTSAGMDSSSDWR.[F]	1	Fiber
[K].GAFTEAEAEAK.[F]	1	Fiber
[R].GAFENGTITGK.[G]	1	Fiber
[R].GEVGFVLVDNQR.[S]	1	Fiber
[R].IGIASQALGLAEGALER.[AT]	1	Fiber
[R].VDAEHGATEGK.[F]	1	Fiber
[K].GFGGVQVSPPNENVAIYNPFRPWWER.[Y]	1	Fiber
[R].GGTDGAQLSFK.[G]	1	Fiber
[R].GGSGGSYGGGGSGGGYGGGSGSR.[G]	1	Fiber
[R].VAGNTATDFDNIDKAPEER.[E]	1	Fiber
[K].GGQAIGIGAGQQSR.[VI]	1	Fiber
[K].GGPVQVLEDEELK.[S]	1	Fiber
[R].VAGNVVENFEDIDKAPEER.[E]	1	Fiber
[R].GGIAHSFVNPETNK.[W]	1	Fiber
[RK].GGHSGIEINEGR.[AG]	1	Fiber
[R].GGGTTGQAGAIR.[H]	1	Fiber
[R].GGGQAANALAFGNSWQEETRPGCGATEPGDCPK.[L]	1	Fiber
[R].GGGFSSNFLSK.[G]	1	Fiber
[K].GGGDENAMSR.[F]	1	Fiber
[K].GGFVLLDGETFEVK.[G]	1	Fiber
[K].VATDINEHVDDINK.[A]	1	Fiber
[R].GGEGYTEYGAYR.[F]	1	Fiber
[R].GGDGGEYGATTGRPR.[R]	1	Fiber
[R].GGDGGEFGATTGRPR.[R]	1	Fiber
[K].VATINTTTGEYTDIK.[G]	1	Fiber
[R].VAVGAAGSGTEANAR.[Q]	1	Fiber
[RK].GFYDGIIFHR.[V]	1	Fiber
[K].GFSASGSGAPSDAFGDLEYTSDDK.[G]	1	Fiber
[KR].GFQLAMATLDGGR.[I]	1	Fiber
[K].GFPEFVNELHNNGQK.[L]	1	Fiber
[R].VCSENAVFGQPEVGLGITPGFGGTQR.[L]	1	Fiber
[R].EWISPAFCQWFVR.[E]	1	Fiber
[K].IGLFGGAGVGK.[T]	1	Fiber
[K].LGIQDAANGVK.[L]	1	Fiber
[K].SGTTTETALAFR.[LIV]	1	Fiber
[K].NLPSSPVFGSNVDNVLLTAEYQTSNR.[F]	1	Fiber
[K].SGTTTETSLAFR.[VI]	1	Fiber
[K].NLLTSFAGESQAR.[M]	1	Fiber
[K].SHPDQAQEIR.[F]	1	Fiber
[R].SHTAGSLCIGVDPNR.[N]	1	Fiber
[RK].SKPHVNIGTIGHVDHGK.[T]	1	Fiber
[R].NIETIINTFHQYSVK.[L]	1	Fiber
[R].SIAQQQNTQFK.[L]	1	Fiber
[R].NIDYDLIITGR.[Q]	1	Fiber
[K].SGTTTEPALAFR.[VLIMF]	1	Fiber
[R].NLDTLLHPQFDAAALK.[A]	1	Fiber
[K].NLAPAGVTFVIVK.[ND]	1	Fiber
[R].NKPHVNIGTIGHVDHGK.[T]	1	Fiber
[K].SLGDSYGDGVAR.[Y]	1	Fiber
[K].NKECEAFICNCDR.[N]	1	Fiber
[R].NHALNPNHPCQR.[G]	1	Fiber
[K].NGVGTALTQYAAGTGDWDAVK.[T]	1	Fiber
[K].SIGQFNLTGIAPAR.[R]	1	Fiber
[R].SLIIQQQGCSSSEPVR.[L]	1	Fiber
[KR].NGSHQNYEVSAQGGSEK.[T]	1	Fiber
[KR].NGSHQNYEVSAQGGSEK.[T]	1	Fiber
[K].SLDFAEAGDNIGALLR.[G]	1	Fiber
[K].NLTLFLYPDDSDDKGR.[LI]	1	Fiber
[K].SGTASVVCLLNNFYPR.[E]	1	Fiber
[K].NNLEVEDEEGSLFVGVDTIHVHK.[R]	1	Fiber
[K].NSLTTLPIGGGK.[G]	1	Fiber
[K].NSLTGLPIGGGK.[G]	1	Fiber
[K].NSLTGLPIGGGK.[G]	1	Fiber
[K].SGEITVDNSSDDATKPTVSEFTTVNYIQ.[-]	1	Fiber
[R].NSELNSDDIK.[E]	1	Fiber
[K].NSEGGYDDVTR.[E]	1	Fiber
[R].SGETEDATIADIAVATNAGQIK.[T]	1	Fiber
[R].NQVTNLLYHGK.[I]	1	Fiber
[K].NQVQTSTTFK.[Y]	1	Fiber
[R].SGETEDATIADIAVATNSGQIK.[T]	1	Fiber
[K].NQNNCLVLSDPEESEFEEAK.[T]	1	Fiber
[K].NQLGSDFPSDPVEQLK.[L]	1	Fiber
[R].NQAWQNIGSLENK.[G]	1	Fiber
[K].SGLLGLSGGLSSDFR.[D]	1	Fiber
[K].SGNAEDEPVKK.[L]	1	Fiber
[R].NPCDETYCGPAAESEKETK.[A]	1	Fiber
[R].NPCDETYCGPAAESEK.[E]	1	Fiber
[R].NPCDETYCGPAAESEK.[E]	1	Fiber
[R].NPAVFLLDEPLSNLDAK.[L]	1	Fiber
[R].SGQDGAQFTGAR.[M]	1	Fiber
[K].SGSNDANAEYVAR.[LIV]	1	Fiber
[K].SGSVLLVVLEEAQR.[K]	1	Fiber
[K].NNLEVEDEEGSLFVGVDTIHVHK.[R]	1	Fiber
[R].NGSHQNYEINAQGGNEK.[T]	1	Fiber
[K].NSLTTLPMGGGK.[G]	1	Fiber
[K].SLIVQEDVSK.[F]	1	Fiber
[K].NGNGSFSGSNVGK.[G]	1	Fiber
[K].NADLQVLKPEPELVYEDLR.[G]	1	Fiber
[K].NAAVLAQALIDR.[G]	1	Fiber
[K].MWIHGLQQLK.[K]	1	Fiber
[K].SPQYCQVIHR.[L]	1	Fiber
[R].SPYSYLQNPQSER.[A]	1	Fiber
[K].MSVNGVAFGNGSTFTDK.[T]	1	Fiber
[K].SQIFSTAADNQTAVDINVVQGER.[Q]	1	Fiber
[K].MSEVFNYGTGAAANYNITFATSK.[K]	1	Fiber
[K].MPCLITALSELNEPR.[Y]	1	Fiber
[R].MNAESGACADK.[K]	1	Fiber
[R].SPANCPLSCPANSR.[Y]	1	Fiber
[R].SQSAFSEDGLAVGAGLEDLGK.[G]	1	Fiber
[K].MIEGLTNVFEAAENAANSAR.[K]	1	Fiber
[KR].MKAEAEANAEADKK.[E]	1	Fiber
[K].MHEGDEGPGHHHKPGLGEGTP.[-]	1	Fiber
[K].MGLSAPFDTFTGDYESK.[N]	1	Fiber
[K].MGELSSDYFTTNPEVLEAIGGK.[V]	1	Fiber
[K].MGCVIQAAQGQNVAR.[Q]	1	Fiber
[KR].MELGEPDASGR.[R]	1	Fiber
[K].MEGVSDIAGIDAAMK.[L]	1	Fiber
[R].MEEGHPIGYFYGYK.[T]	1	Fiber
[K].MDEATFVQDWPENN.[-]	1	Fiber
[R].SQTAFSEDGLPIGAGLDDLGK.[G]	1	Fiber
[R].NALLENVTLDAEGK.[I]	1	Fiber
[K].NALTTLPMGGGK.[G]	1	Fiber
[K].NANEPEFIQAATEVLTSLEPVFEQNPK.[Y]	1	Fiber
[R].NGIYIIDLQK.[TS]	1	Fiber
[R].NGGLGNGGTNFDAK.[T]	1	Fiber
[R].NGDLEEIFLHPGESVIQVSGK.[Y]	1	Fiber
[K].SLNYFVDATNVK.[D]	1	Fiber
[R].SISAFQNTQFELAEMK.[A]	1	Fiber
[R].NFPPSQDASGDLYTTSSQLTLPATQCPDGK.[S]	1	Fiber
[R].NFPPSQDASGDLYTTSSQLTLPATQCLAGK.[S]	1	Fiber
[R].SISAFQNTQFELAEMK.[A]	1	Fiber
[R].NFDAGWCEIGASR.[N]	1	Fiber
[R].NESVDETEILR.[R]	1	Fiber
[K].NEGGTWSVEK.[V]	1	Fiber
[K].NEASENSVWWTSDEYK.[N]	1	Fiber
[K].NEAGTTTVAANSQYLGIR.[F]	1	Fiber
[K].NDNKPCTEEAWADLK.[AS]	1	Fiber
[R].NDISDEELAK.[L]	1	Fiber
[R].SMTGTIFSTK.[AE]	1	Fiber
[R].NDGASIAEVTGR.[Y]	1	Fiber
[R].NDGASIAEVTGR.[Y]	1	Fiber
[R].NDAESFVFQTEDALK.[Q]	1	Fiber
[R].NCYATPTEDKADLVK.[Y]	1	Fiber
[K].NAVEMEANLFGVVNDTNDKK.[E]	1	Fiber
[K].NANVTISGNK.[G]	1	Fiber
[R].NANEPEFLQAVR.[E]	1	Fiber
[R].SLNLQASFNYER.[M]	1	Fiber
[K].MAVGFMLAHPYGFTR.[V]	1	Fiber
[R].NSTAEQSIQK.[N]	1	Fiber
[K].NTAIFFGLSGTGK.[T]	1	Fiber
[K].SDAPTLFQVNGPVGLK.[NS]	1	Fiber
[R].SDDTAVYYCAR.[-]	1	Fiber
[R].QVGLGHGNLGAR.[L]	1	Fiber
[K].QVGDSVDAADK.[S]	1	Fiber
[K].SDGSVVAPFDVTNLPPLTLWNK.[G]	1	Fiber
[R].QSSGENCDVVVNTLGK.[R]	1	Fiber
[K].QRPCQSYNGK.[Q]	1	Fiber
[R].QPSNSSTGELDTTALNYNK.[D]	1	Fiber
[K].QNVVLATIAGLSQLK.[T]	1	Fiber
[K].QNQGVQLGNQYSNDLSNALR.[A]	1	Fiber
[K].QVIGTGSFFPK.[G]	1	Fiber
[K].SDILNEALNQAR.[V]	1	Fiber
[R].QIVGYAIGTQQATPGPANSGR.[E]	1	Fiber
[K].SDLVNEEATGQFR.[V]	1	Fiber
[K].QILTDIQDGTFAK.[END]	1	Fiber
[K].QILSDIQDGTFAK.[END]	1	Fiber
[R].QIIGYVIGTQQATPGPAYSGR.[E]	1	Fiber
[R].QLGITTGAQAK.[S]	1	Fiber
[R].QLGCGWATSAPGNAR.[F]	1	Fiber
[K].QLEALGFGNCPICVAK.[T]	1	Fiber
[K].QLDTLLHPQFDAAALK.[A]	1	Fiber
[K].QLDEAQAGDNIGALLR.[G]	1	Fiber
[K].QLVTESTATLER.[V]	1	Fiber
[K].SDAPTLFQVNGPVGLANWK.[D]	1	Fiber
[K].QVPCVDDLNDVGHGVNLVR.[K]	1	Fiber
[R].QVPDSAATATAYLCGVK.[A]	1	Fiber
[K].SAGVAGVMKPGK.[N]	1	Fiber
[R].SALQNDGFVK.[K]	1	Fiber
[K].SANVVYTYDGNTGER.[T]	1	Fiber
[K].SAGNAFFEIAAK.[A]	1	Fiber
[K].SAGDNQGFIDEWAAK.[A]	1	Fiber
[R].RPLLGASNQALAR.[W]	1	Fiber
[K].RPDNQHVILKPGDFK.[S]	1	Fiber
[K].RPDKDAQLVAENIALQLENR.[IV]	1	Fiber
[R].SAQLGDAVQLASLPPAGDILPNK.[T]	1	Fiber
[K].SASNNSSGSEVANK.[D]	1	Fiber
[K].SAVEADIAAVK.[S]	1	Fiber
[K].RLEEAFENQEVLK.[A]	1	Fiber
[R].RIDQINAVLNSYGISSIEEAEK.[I]	1	Fiber
[K].SAVESGAESAGR.[L]	1	Fiber
[K].SAVESGSAAASR.[L]	1	Fiber
[R].RGDINSPVLVGGAR.[V]	1	Fiber
[R].RDFTYDSVDFK.[G]	1	Fiber
[K].RAPEGTGVIAGGPAR.[SAN]	1	Fiber
[K].SAVESGSAAASR.[L]	1	Fiber
[R].SCVACGNDIALIK.[L]	1	Fiber
[R].SCVACGNDIALIK.[L]	1	Fiber
[K].QYQPVNGNIVFK.[K]	1	Fiber
[K].SDAATTIIPLDK.[V]	1	Fiber
[R].SDPVTLNVLYGPDGPTISPSK.[A]	1	Fiber
[R].NSTGNTTSFK.[VI]	1	Fiber
[K].SDPYFVNDETHVK.[Q]	1	Fiber
[R].QFQNGNDVNDWVGPPNNNGVIK.[E]	1	Fiber
[R].SFYVGDELKQEDIK.[A]	1	Fiber
[R].SGAENKPAELEAYAVVK.[D]	1	Fiber
[R].NYAGNQPINK.[I]	1	Fiber
[K].NYADHEADPSK.[H]	1	Fiber
[R].NWYSDADMPASAR.[Q]	1	Fiber
[K].NWGEGWGFVPSDR.[A]	1	Fiber
[K].NWGEGWGFVPSDR.[A]	1	Fiber
[K].NWGEGWGFMPSDR.[A]	1	Fiber
[K].NWGEGWGFMPSDR.[A]	1	Fiber
[R].NWDAGFGLSGASSNPCSETYHGK.[F]	1	Fiber
[K].SFQSTYWDAAQEGMK.[K]	1	Fiber
[R].NWDAGFGLSGASSNPCSETYHGK.[F]	1	Fiber
[K].NVVFGIRPEDIYDSAEHLDK.[F]	1	Fiber
[R].NVVDGQPFTNWYDNGSNQVAFGR.[G]	1	Fiber
[R].NVVDGQPFTNWYDNGSNQVAFGR.[G]	1	Fiber
[K].SGDLSLSNPDEGIR.[QN]	1	Fiber
[R].NVAQNGGYAAR.[Y]	1	Fiber
[K].SGEIDSAPAGTNSDGK.[A]	1	Fiber
[K].SGEIDSAPAGTNSDGK.[A]	1	Fiber
[R].NTVAEVYAQIVK.[D]	1	Fiber
[K].NTLSLVNDFIIR.[D]	1	Fiber
[K].NTAIFFGLSGTGK.[T]	1	Fiber
[R].NVYEGVLTGK.[G]	1	Fiber
[K].NYQAIVTHFGDLGALK.[Q]	1	Fiber
[K].NYTDNVTDESTGAQK.[F]	1	Fiber
[R].QAAEALDAAK.[K]	1	Fiber
[R].QFQNGNDVNDWVGPPNNNGVIK.[E]	1	Fiber
[R].QFPFLASIQNQGR.[H]	1	Fiber
[R].SDWQDLYSIAK.[K]	1	Fiber
[R].QEYNVSASGGNDR.[T]	1	Fiber
[K].SEAPTLFQVNGPVGLANWK.[D]	1	Fiber
[K].QEWAENGLAK.[I]	1	Fiber
[K].SEGDDQAGGIR.[Q]	1	Fiber
[R].QEPSQGTTTFAVTSILR.[V]	1	Fiber
[K].SENDEADSQTEYHK.[Y]	1	Fiber
[K].QELSIGANCDR.[I]	1	Fiber
[K].QEGITNVSGYER.[F]	1	Fiber
[K].SEVYDVELGDTEYSK.[T]	1	Fiber
[K].SEVYNEGVEYFNNQPIYAK.[I]	1	Fiber
[R].QDHNAAESGYNGSR.[T]	1	Fiber
[K].QDGFTDTGAYWR.[S]	1	Fiber
[R].SFDSIDNAPEEK.[EK]	1	Fiber
[R].QCGDFSAFDWDGYGTHVK.[S]	1	Fiber
[R].SFDSIDNAPEEKER.[G]	1	Fiber
[K].SFNQGTFDGVK.[L]	1	Fiber
[R].SFPQGLANTDAFIASFGNDLVR.[A]	1	Fiber
[R].QAIDGDTAQVGPQIAEK.[L]	1	Fiber
[K].SFQSTYWDAAQEGMK.[K]	1	Fiber
[K].QAAGSGFAANGGDDEDGI.[-]	1	Fiber
[K].SDTNVFTGSVK.[L]	1	Fiber
[K].MAVGFMLAHPYGFTR.[V]	1	Fiber
[R].SQVGTLYGTLAK.[G]	1	Fiber
[R].SQVGTMYATK.[AE]	1	Fiber
[K].ILYDFLDQSK.[LM]	1	Fiber
[K].LLWGTANVFGHAR.[Y]	1	Fiber
[R].LLVVDYATCSSSAWWGSSVK.[T]	1	Fiber
[R].ILVTLLYAMK.[H]	1	Fiber
[R].IIVTLLHEMQK.[RQ]	1	Fiber
[R].ILVTLLHEMQK.[RQ]	1	Fiber
[K].TFQGVTEDAK.[NS]	1	Fiber
[R].LIVNDVECIEPKPLPK.[L]	1	Fiber
[K].TFTCTAAYPESK.[T]	1	Fiber
[K].IITHPNFNGNTLDNDIMLIK.[L]	1	Fiber
[R].LMAEGYGFGAEGDWK.[ST]	1	Fiber
[K].IITHPNFNGNTLDNDIMLIK.[L]	1	Fiber
[R].ILTANNIGDYNSFEKPSVVAPK.[E]	1	Fiber
[K].LISWYDNEFGYSNR.[V]	1	Fiber
[K].ILSDIQDGTFAK.[DE]	1	Fiber
[K].ILPYQQGDFEK.[L]	1	Fiber
[K].ILPVIITYYADK.[S]	1	Fiber
[K].LLPGLDLNHK.[Q]	1	Fiber
[K].ILPGFVENTITNPYGDGK.[T]	1	Fiber
[K].ILPEQQGDFEK.[L]	1	Fiber
[K].LLPDIYGWPVATENWEQK.[Y]	1	Fiber
[R].TFYVGDEIEQDDIK.[A]	1	Fiber
[K].IITHPNFNGNTLDNDIMLIK.[L]	1	Fiber
[R].LMAEGYGFGAEGDWK.[ST]	1	Fiber
[K].TFESQVYVLTK.[D]	1	Fiber
[K].LMGEFLINAQGEDVVAGVR.[T]	1	Fiber
[K].INVNTECQLSFADATR.[KA]	1	Fiber
[K].LNVISNLLEK.[CV]	1	Fiber
[R].INTVLQSAFFK.[L]	1	Fiber
[R].TEGVDLSNDK.[M]	1	Fiber
[K].LNTAPDGHLILTPSQQCLQDSLIR.[L]	1	Fiber
[R].LNSVFATAQLGYR.[E]	1	Fiber
[K].LNQIGSVSETLEAIK.[M]	1	Fiber
[K].LNQASVVNNSK.[V]	1	Fiber
[K].LNQADSMIFSTENQLK.[E]	1	Fiber
[K].LNQADSMIFSTENQLK.[E]	1	Fiber
[R].TELENYLVEK.[G]	1	Fiber
[RK].LNIIDTPGHVDFTVEVER.[SA]	1	Fiber
[R].LNLHEIYGDFQGK.[VFK]	1	Fiber
[R].LNHQEELAEK.[Y]	1	Fiber
[K].TEPVPDQDELDQLSK.[A]	1	Fiber
[R].INGIPQQHTQVLFIAK.[I]	1	Fiber
[R].INGFTYVETEYDPYKNEVK.[E]	1	Fiber
[R].INGFTFVETQYDYK.[A]	1	Fiber
[K].TEPVPDQDELDQLSK.[A]	1	Fiber
[K].TEVQGAVEIITIDRPK.[A]	1	Fiber
[K].INAVTIGSGDK.[T]	1	Fiber
[K].TFAEAQNVCSR.[C]	1	Fiber
[K].LMGEYLINAQGEDVVAGVR.[T]	1	Fiber
[RK].TGASTATISR.[V]	1	Fiber
[R].INVQFNNGEHGFDNK.[D]	1	Fiber
[R].IINEPTAAALAYGLDNEK.[E]	1	Fiber
[K].TGDTVIVLSGK.[D]	1	Fiber
[R].TGYTQASQNIR.[I]	1	Fiber
[K].LKPYNQEVEESDPVR.[L]	1	Fiber
[K].THLANLPIYFEYK.[D]	1	Fiber
[K].IKPNDTNDVNDLLDAEGYK.[A]	1	Fiber
[K].IKPNDSNDVNDLLDAEGYK.[A]	1	Fiber
[K].THLANLPLYYEYK.[ADE]	1	Fiber
[K].LKADAEGYLGEK.[V]	1	Fiber
[R].TKEPGSLGEPLYLDVAATLR.[E]	1	Fiber
[K].IHPGTNVGIGGDDTLYAK.[V]	1	Fiber
[R].TKEPGSLGEPLYLDVATTLR.[E]	1	Fiber
[R].TGVSTSGEAK.[A]	1	Fiber
[K].TKLEEAGAEVELK.[-]	1	Fiber
[R].LHANGVAIQLPIGQEDTFR.[G]	1	Fiber
[R].LGVQDLFNSSK.[A]	1	Fiber
[K].IGVIGAGTMGQGIAK.[A]	1	Fiber
[KR].IGVGAENCADK.[EAT]	1	Fiber
[K].LGTNYDLFNYYGAPDADR.[V]	1	Fiber
[K].LGTNYDLFNYYGAEDADR.[V]	1	Fiber
[R].TKPHCNIGTIGHVDHGK.[T]	1	Fiber
[R].LGTFEVEDQIEAAR.[Q]	1	Fiber
[K].IGSVIGSVDQVK.[S]	1	Fiber
[R].TKPHVNIGTIGHVDHGK.[T]	1	Fiber
[K].LHEEGVEFLSTGGTR.[Q]	1	Fiber
[K].LLDAAIADMELITGQK.[A]	1	Fiber
[K].LLDEAQAGDNIGALLR.[G]	1	Fiber
[K].LLDEGEAGDNVGLLLR.[G]	1	Fiber
[K].TGEEVEIVGLTDEK.[R]	1	Fiber
[KR].LILVTAINPTPAGEGK.[TS]	1	Fiber
[R].ILIPMINEAAFIK.[M]	1	Fiber
[R].ILIPMINEAAFIK.[M]	1	Fiber
[K].TGGDNALIFNIEK.[G]	1	Fiber
[KR].IIIAYEPVWAIGTGK.[T]	1	Fiber
[R].IIGYVVDFLTEENK.[W]	1	Fiber
[K].LLGSIQSPITNLAR.[V]	1	Fiber
[K].TGNDAVAEFVGK.[K]	1	Fiber
[K].ILGGQNPLGIYSAGVSK.[L]	1	Fiber
[K].IIGDNTDMYAQAYFDYDSK.[K]	1	Fiber
[K].LIGDDEHGWDDEGVFNYEGGCYAK.[V]	1	Fiber
[K].TGNTYVTEHVVGIGK.[A]	1	Fiber
[R].IIFSYVQLDPDGSCESENIK.[V]	1	Fiber
[K].TGSENFIFAEGK.[E]	1	Fiber
[K].LLETECPQYIR.[K]	1	Fiber
[K].TGSGDIENYNDATQVR.[D]	1	Fiber
[K].TGSGDIENYNDATQVR.[D]	1	Fiber
[K].LLDYAEAGDNIGALLR.[G]	1	Fiber
[K].LLDQAEAGDNIGALLR.[G]	1	Fiber
[K].TGTSALADDMGFVIPFK.[N]	1	Fiber
[K].TGTSALADDMGFVIPFK.[N]	1	Fiber
[R].LIDEIVINPHYNR.[R]	1	Fiber
[K].ILNDYCTMDNAVISSPDEINSFDK.[L]	1	Fiber
[R].TEGDTGSPEVQVAVLTAR.[I]	1	Fiber
[K].LNYVDEEIFATDDTVDK.[V]	1	Fiber
[K].LNYVDEEIFATDDTVDKVK.[A]	1	Fiber
[K].STNIQNNNLTWTTTFNISHNK.[N]	1	Fiber
[K].STPTGAIAQFAAGGK.[E]	1	Fiber
[K].SVDDIKDLDTLEK.[V]	1	Fiber
[K].LTVNATSNYFGSASK.[T]	1	Fiber
[K].LTTVEEFEEATAR.[L]	1	Fiber
[K].LTTAEFIDAIK.[E]	1	Fiber
[K].LTTAANAGDYSTLPDIVLMQDNSYQK.[Y]	1	Fiber
[K].ITSNMFCVGFLEGGK.[D]	1	Fiber
[K].SVGVESFQDEAGNIIYR.[K]	1	Fiber
[K].ITPNLAEFAFSLYR.[Q]	1	Fiber
[R].STHTGSSCIGTDPNR.[N]	1	Fiber
[K].ITNSMFCVGFLEGGK.[D]	1	Fiber
[K].ITNNMFCVGFLEGGK.[D]	1	Fiber
[K].ITNNMFCVGFLEGGK.[D]	1	Fiber
[K].ITNIDIPVAFASAFEGEIIR.[R]	1	Fiber
[R].LTLNYEIIGK.[S]	1	Fiber
[K].LTIESTPFNVAEGK.[E]	1	Fiber
[K].SVNEALAIVTYNPR.[Y]	1	Fiber
[R].LTGLLDLALEKDYVR.[S]	1	Fiber
[KR].SVVSYGGVQAGYLEK.[G]	1	Fiber
[K].SWGIGAPSSVNPGYCVSLTSSTGFQK.[W]	1	Fiber
[R].LTEPADTITDAVK.[V]	1	Fiber
[K].ITNPTEFWSVSR.[Y]	1	Fiber
[K].LVEVIAGVNTPVETVDAIK.[K]	1	Fiber
[R].LVGLLDLALEK.[D]	1	Fiber
[R].STGVTDASGNR.[I]	1	Fiber
[R].LYTPQEISAMILQK.[M]	1	Fiber
[R].SQVGTMYGTLK.[K]	1	Fiber
[K].SSAIFFGLSGTGK.[T]	1	Fiber
[K].LYSWNDESDK.[L]	1	Fiber
[R].LYRPWVSSALLK.[V]	1	Fiber
[K].LYPAVQGEAIK.[I]	1	Fiber
[K].LYNNQVFIADNIK.[E]	1	Fiber
[K].LYHSEAFTVNFGDTEEAKK.[Q]	1	Fiber
[K].LYHSEAFTVNFGDTEEAK.[K]	1	Fiber
[R].LYGSEAFATDFQDSAAAK.[K]	1	Fiber
[K].LYGELTSDSFALK.[D]	1	Fiber
[K].IYESDPFQHLDQIGVGK.[L]	1	Fiber
[K].LYEALEGNPVTIR.[F]	1	Fiber
[K].IYAFPDANNCPWGELK.[V]	1	Fiber
[R].SSEDPNEDIVER.[N]	1	Fiber
[K].IVSWYDNEIGYSNK.[V]	1	Fiber
[K].SSLWDSQWAADQGPTGK.[V]	1	Fiber
[R].SSSSNFLNYDLTLR.[C]	1	Fiber
[R].LVPEWIDVDQENLK.[G]	1	Fiber
[R].STDYGIFQINSR.[Y]	1	Fiber
[K].LVINGNPITIFQER.[D]	1	Fiber
[K].STFSEDNGYELIFDDAQQK.[Q]	1	Fiber
[K].STFSEENGYELIFDDAQQK.[Q]	1	Fiber
[K].ITEIYEGTSEVQR.[MIL]	1	Fiber
[K].LTAPTAATWTTDK.[V]	1	Fiber
[K].SYLEAFNSNGNNLQLK.[D]	1	Fiber
[K].LSYDGSTGSSAK.[M]	1	Fiber
[K].TDNNGGYPLPR.[T]	1	Fiber
[KR].IQQGSAWWFNDHK.[TVLQ]	1	Fiber
[K].LQQGLQPVVDHATCSR.[I]	1	Fiber
[K].LQQAALPLLSNAECKK.[S]	1	Fiber
[K].LQQAALPLLSNAECK.[K]	1	Fiber
[R].LQPNGAEGGYK.[V]	1	Fiber
[K].IQIGNTYEGRPIYVLK.[F]	1	Fiber
[R].TDVYENLHAAGVVDPAK.[V]	1	Fiber
[K].IQIAGFGTFEQR.[Q]	1	Fiber
[R].IQHNNAIGPYK.[G]	1	Fiber
[K].LQHLENELTHDIITK.[F]	1	Fiber
[R].TEATGYGLLYLTEAMLK.[D]	1	Fiber
[K].TEDFNTQLNDSLK.[-]	1	Fiber
[R].IQEGINALAGYAEIFQR.[N]	1	Fiber
[R].IQASSGNSGYTR.[A]	1	Fiber
[R].IQAQDPEFSDLNSAITYR.[I]	1	Fiber
[K].TEFDVELTEVGPNK.[V]	1	Fiber
[K].LPTINVNGTDK.[Q]	1	Fiber
[K].LPQFAYGNTNIASSR.[W]	1	Fiber
[K].IPMFDFEVPTELPGVDSGILDPR.[D]	1	Fiber
[R].TEFYSEGTIPLQTLR.[A]	1	Fiber
[K].LPDWLSFFSGK.[R]	1	Fiber
[R].LPAAASGGTSICSGLR.[S]	1	Fiber
[R].LQTNGAVPDVLQQGR.[L]	1	Fiber
[K].TLADEILPQLR.[R]	1	Fiber
[R].IQVDVLDCLGCGNCADVCPGNPK.[K]	1	Fiber
[K].TDNIIEGEPFIMDLR.[T]	1	Fiber
[R].LSWTFEEVDGK.[L]	1	Fiber
[R].LSWTFEEVDAK.[L]	1	Fiber
[RK].SYSCQVTHEGSTVEK.[T]	1	Fiber
[R].LSTTAPAVNK.[A]	1	Fiber
[K].TADDIIAATGVNPDTR.[V]	1	Fiber
[K].TADEEGFHELAQR.[F]	1	Fiber
[K].TAIQTIGNMSFINTK.[W]	1	Fiber
[K].TANSDVVVITSGIPR.[K]	1	Fiber
[R].ISQTYQQQYGR.[S]	1	Fiber
[K].LSNVVEFSVPLNGCGTIR.[K]	1	Fiber
[K].ISNIQEILPLLEQVVQAGAK.[L]	1	Fiber
[K].TASYYSPYGQR.[E]	1	Fiber
[K].TAVEPHIGGVQYFK.[V]	1	Fiber
[R].LSGLLDLALGK.[D]	1	Fiber
[R].LSEVYLNAAEAAAK.[L]	1	Fiber
[K].ISETDLDATTR.[Y]	1	Fiber
[K].TCPNAGPAGGSR.[S]	1	Fiber
[K].LSDIAFELVGK.[A]	1	Fiber
[R].TCQGSCAALSGLTGCTTR.[C]	1	Fiber
[R].LSDAGQYLCQAGDDSNSNKK.[N]	1	Fiber
[R].ISCPEGTNAYR.[S]	1	Fiber
[K].LRPLIESFGGVEK.[I]	1	Fiber
[K].TDITYPVSFGGFTVQSR.[L]	1	Fiber
[R].IQVFEGTVIK.[KR]	1	Fiber
[K].EVYGADTAEK.[V]	1	Fiber
[R].SALQDSGLQIGQIDK.[V]	1	Fiber
[R].EVSLSYVFPSQTLK.[K]	1	Fiber
[K].DNYTDNVTGESTGAQK.[F]	1	Fiber
[K].ALEDPAGPWGDK.[I]	1	Fiber
[K].DNTTIVNGAGAK.[E]	1	Fiber
[K].ALEDPNGEWGDK.[I]	1	Fiber
[K].VSQLNLLPQGKPEALR.[R]	1	Fiber
[K].ALEDPSSEWGDK.[IV]	1	Fiber
[K].DNHIGAAGGVK.[NE]	1	Fiber
[K].DNEETGFGSGTR.[A]	1	Fiber
[R].VSTISLPTAPPATGTK.[C]	1	Fiber
[R].ALESAAALLNESPYKK.[M]	1	Fiber
[K].DMVGLDALDAQPLLK.[Y]	1	Fiber
[R].VSVGFTNQEGILK.[N]	1	Fiber
[R].DMQDMEFTVEHGK.[L]	1	Fiber
[R].DLYHGEDALSSLK.[N]	1	Fiber
[R].DLTYQVVLGEYNLAVK.[E]	1	Fiber
[K].ALEDKYDDDTESIITNER.[Y]	1	Fiber
[R].VSNYIDWINSVIANN.[-]	1	Fiber
[K].ALEAGEEVEK.[L]	1	Fiber
[K].DPFQNYGDDTHAYAVYK.[I]	1	Fiber
[K].DSLTTLPIGGAK.[G]	1	Fiber
[R].VSGGGVTGQAGAIR.[H]	1	Fiber
[K].YGITGTTEIVHNPSYETLFEEETK.[A]	1	Fiber
[K].DSHVVPVTGFVTAGHVVQK.[A]	1	Fiber
[K].DSGTSFNAVPLHPNTVLR.[F]	1	Fiber
[K].DSCQGDSGGPVVSNGELQGIVSWGYGCAQK.[N]	1	Fiber
[K].DSCQGDSGGPVVCNGQLQGVVSWGDGCAQK.[N]	1	Fiber
[R].DLTYQVVLGEYNLAVK.[E]	1	Fiber
[K].YGHEGDYVVGANIAGFEK.[V]	1	Fiber
[R].YGFLLPASQIIPTAK.[E]	1	Fiber
[K].ALATELGEYGADK.[V]	1	Fiber
[K].AIDAGVDAVHK.[V]	1	Fiber
[R].YGFLLPASQIIPTAK.[E]	1	Fiber
[K].VSLEDGLYVIQNAETNK.[Y]	1	Fiber
[K].VSNDGVITIEESK.[TS]	1	Fiber
[K].DPHVYPGITDGCTLK.[D]	1	Fiber
[K].DRPIYEEDLK.[K]	1	Fiber
[K].DLTVGSQYNSK.[W]	1	Fiber
[K].YFEVGSCSNLGDAQAR.[R]	1	Fiber
[K].ALGLVIPELNGK.[L]	1	Fiber
[K].YDTMHGQFNGTIEADVENSK.[L]	1	Fiber
[R].VTVQNLQVIK.[V]	1	Fiber
[K].ALNSIIDVYHK.[Y]	1	Fiber
[R].VTWVDDKGEVQTNLGYR.[V]	1	Fiber
[R].DIDEYFGLETLK.[VL]	1	Fiber
[R].DIDDYFGLETLK.[L]	1	Fiber
[K].DIDALVNVGDELER.[N]	1	Fiber
[K].YEHADEVSASDDSITVCGK.[E]	1	Fiber
[R].ALSDAGITASELGQVLLVGGSSR.[I]	1	Fiber
[R].DLCGCYSVSSVLPGCAEPWNHGK.[T]	1	Fiber
[K].YDTMHGQFDGTIEADVENSK.[L]	1	Fiber
[K].DLALAYALGIGGAR.[A]	1	Fiber
[K].YDTAQGSFLGK.[I]	1	Fiber
[K].DKYIVMDENSK.[DN]	1	Fiber
[K].VTYEFSEDQFK.[A]	1	Fiber
[K].VVANTGDEQK.[W]	1	Fiber
[K].YDTMHGQFDGTIEADVENSK.[L]	1	Fiber
[K].YGTEPDGYINYVK.[G]	1	Fiber
[K].DLGIDCDKEFADQFDFTR.[K]	1	Fiber
[K].ALNALNPEVLADLK.[A]	1	Fiber
[K].VTAGEDSITVDGK.[E]	1	Fiber
[RK].AIHQENGGHGEGVNQGIR.[HN]	1	Fiber
[K].VTEAVITVPAYFNDAQR.[Q]	1	Fiber
[K].YFEELIDEMK.[TA]	1	Fiber
[K].ALLDIIGTDALTK.[E]	1	Fiber
[R].ALINFFLDEAR.[KDA]	1	Fiber
[R].AIINNMYGGTFTDAAHTK.[Y]	1	Fiber
[K].AINDGISLPIEK.[A]	1	Fiber
[R].AIINNMYGGTFTDAAHTK.[Y]	1	Fiber
[K].VTGTWDFGADDALK.[M]	1	Fiber
[-].DIQMTQSPSTLSASVGDR.[V]	1	Fiber
[-].DIQMTQSPSTLSASVGDR.[V]	1	Fiber
[K].ALLQEQVIEEVR.[T]	1	Fiber
[K].VTLNDVQVLAHSR.[F]	1	Fiber
[R].YESSDYTYEDLIHDAHQK.[G]	1	Fiber
[R].AINAENPHGEK.[G]	1	Fiber
[R].VTGLYEGNTYEFR.[V]	1	Fiber
[R].DSTIHVEENGQSSESR.[F]	1	Fiber
[K].DSTNPLIGIANDYVAEGK.[T]	1	Fiber
[K].DSTYSLSSTLTLSK.[A]	1	Fiber
[K].EAAEFEAQDK.[K]	1	Fiber
[K].EAAAGINTSVEPTETEAK.[G]	1	Fiber
[K].AGLEGYEVGK.[E]	1	Fiber
[R].AGLEPIGTYSLAALQNER.[R]	1	Fiber
[R].AGNGVIIITTK.[KSQNR]	1	Fiber
[R].YLSWTLDNQINYNK.[T]	1	Fiber
[K].DYPCYVTGWGR.[L]	1	Fiber
[R].VQFNGAIGPYK.[G]	1	Fiber
[R].VQFNNAIGPYK.[G]	1	Fiber
[R].VQFNNSIGPYK.[G]	1	Fiber
[R].DYIHVVDLAVGHVK.[A]	1	Fiber
[K].AVLSNNDYTAVAK.[T]	1	Fiber
[K].DYFTGNVDEDTAK.[A]	1	Fiber
[K].VQFQVPQGTELEK.[L]	1	Fiber
[K].DYCADLSSSEIYNQLTSK.[D]	1	Fiber
[R].VQFSSAIGPYK.[G]	1	Fiber
[K].AGQNKPAIFMDCGFHAR.[E]	1	Fiber
[K].AGQNKPAIFMDCGFHAR.[E]	1	Fiber
[K].EAALSYGFYGCHCGVGGR.[G]	1	Fiber
[K].EADYTIVHGFEANYAAK.[L]	1	Fiber
[K].EAIQMVLDALTNDK.[T]	1	Fiber
[K].EAIQMVLDALTNDK.[T]	1	Fiber
[R].VPWEDDNGNIHVNTGYR.[V]	1	Fiber
[K].AGENATITIK.[I]	1	Fiber
[K].EAGYEGPLHQCDIYR.[S]	1	Fiber
[R].YLVLDYENPGLK.[E]	1	Fiber
[K].EAGQIAGLEVK.[R]	1	Fiber
[R].EAALTEQFIK.[G]	1	Fiber
[R].EAGMNDVVLVGGR.[Y]	1	Fiber
[R].AGGTVTEVEEAGK.[K]	1	Fiber
[R].EAGLNDVVLTGGR.[Y]	1	Fiber
[R].EAGLDTIVLTGGR.[Y]	1	Fiber
[R].AGHSMAAEGYATLR.[A]	1	Fiber
[K].AGIALTDTFVK.[V]	1	Fiber
[K].EAFPEAFHYANNPR.[V]	1	Fiber
[K].AGIDDKYLEQYGK.[Y]	1	Fiber
[K].EAGLVQTVDK.[N]	1	Fiber
[K].YDTAQGSFCGK.[I]	1	Fiber
[K].DWDTFNDTAK.[K]	1	Fiber
[R].AGTTAESLAK.[L]	1	Fiber
[K].AHDENNECNIGDR.[V]	1	Fiber
[R].VSAFIDWIEETIASH.[-]	1	Fiber
[K].DTTVDQLGTAR.[Q]	1	Fiber
[K].AHDENNECNIGDTVK.[V]	1	Fiber
[R].VSAFIDWIEETIASH.[-]	1	Fiber
[K].DTPPSSIFALFK.[E]	1	Fiber
[K].AHFSISNSAEDPFIAIHAESK.[L]	1	Fiber
[R].DTYADAAQWDEK.[A]	1	Fiber
[K].DTEEEDFHVDQVTTVK.[V]	1	Fiber
[R].DTDKPFVMPVEDVFSITGR.[G]	1	Fiber
[R].VSAYIDWINEK.[M]	1	Fiber
[R].DTANWLEINPDTGAISTR.[A]	1	Fiber
[R].AKDFDDAVEQAVWLEHGNR.[H]	1	Fiber
[R].VSGGGVSGQAGAIR.[H]	1	Fiber
[K].YHFQDNTNTNWFK.[E]	1	Fiber
[K].DSTYSLSSTLTLSK.[A]	1	Fiber
[R].DTDKPFVMPVEDVFSITGR.[G]	1	Fiber
[K].AGTEYTSEELIEHWAK.[L]	1	Fiber
[R].DTYADASEWEAK.[A]	1	Fiber
[K].YIGADVDVPAGDIGTGAR.[E]	1	Fiber
[K].AGTVTMDVTK.[A]	1	Fiber
[K].DVTPGLVFNPK.[W]	1	Fiber
[R].AGVAPEMVDEVK.[M]	1	Fiber
[K].DVNIVDIQGTIGSTAQIGR.[S]	1	Fiber
[R].VQHNNAIGPYK.[G]	1	Fiber
[K].DVNDNPPTLDVASLR.[G]	1	Fiber
[K].DVMQGTDEHVVCK.[V]	1	Fiber
[R].DTYADASEWETK.[A]	1	Fiber
[K].DVMQGTDEHVVCK.[V]	1	Fiber
[RK].VQIVGDDLFVTNTER.[L]	1	Fiber
[K].VQTFQGDDDHNWK.[I]	1	Fiber
[R].AHALNPEHPAAR.[G]	1	Fiber
[K].DVFGITFEQGR.[N]	1	Fiber
[R].DVDKPFLMPVEDVFSITGR.[G]	1	Fiber
[R].DTYANVADWEEK.[A]	1	Fiber
[K].AHDENNEAGIGDR.[V]	1	Fiber
[K].DVIANADGQVIIGEVNQDATGQNIQQR.[G]	1	Fiber
[K].YDTAQGGYCGK.[I]	1	Fiber
[K].DKAQAHLDAGAK.[KH]	1	Fiber
[R].VVAQNPNEPEFHQAVK.[E]	1	Fiber
[K].ATGYDLEGVAK.[E]	1	Fiber
[K].DAAAASLYGSR.[A]	1	Fiber
[R].ATIGVVGNGDHNLINIGK.[A]	1	Fiber
[K].WETIEAWTQQVATENPALISR.[S]	1	Fiber
[K].ATPAPPVGPALGQK.[G]	1	Fiber
[K].CWTDNGPVIPVVYDFGDAQK.[T]	1	Fiber
[R].CTSMASENSECSVK.[T]	1	Fiber
[K].ATGSASWNQK.[L]	1	Fiber
[R].CTCNGATHQVTCR.[D]	1	Fiber
[K].VYPLFGHYGR.[F]	1	Fiber
[K].WDESASNEEK.[L]	1	Fiber
[R].CPLLVDSEGWVK.[A]	1	Fiber
[K].CHPFYTGQQK.[AS]	1	Fiber
[K].VYPNGFEAVK.[D]	1	Fiber
[K].WDDVVTAFVDGWAK.[E]	1	Fiber
[K].ATQNGVQENAGAASNPFEVAR.[S]	1	Fiber
[K].VYGYGSDTTTFDGR.[S]	1	Fiber
[K].VYQITYTGVESADAAYQFK.[F]	1	Fiber
[K].ATGSASFNQTLSEK.[R]	1	Fiber
[K].DADGQVIIGEVNQDATAQNIQQR.[G]	1	Fiber
[R].WLQGSQELPR.[E]	1	Fiber
[K].DAGVTNADLGQVLLVGGSTR.[I]	1	Fiber
[R].ASIGVIGNGDHNLINIGK.[A]	1	Fiber
[K].VYACEVTHQGLSSPVTK.[S]	1	Fiber
[K].DAGLNVYDQIK.[G]	1	Fiber
[K].DAGCDLTAGQK.[E]	1	Fiber
[K].ASNIGEVCQFAAAGK.[DE]	1	Fiber
[K].ATGANAAGEALGNLYIK.[Q]	1	Fiber
[R].ASPTSDFASPTYDLIK.[S]	1	Fiber
[R].ASVTALIESVNGK.[T]	1	Fiber
[K].ATALSSETNPTAAVPSTLTIK.[C]	1	Fiber
[R].ATCEETFLAIK.[Y]	1	Fiber
[R].WGVFDEYNNDEK.[F]	1	Fiber
[K].WGEGITEAGQTALGGDAASYAEK.[L]	1	Fiber
[K].VYANGQHLFDFAHR.[L]	1	Fiber
[R].VYAVNFDGTLVDPDGK.[A]	1	Fiber
[K].ASSLESGVPSR.[F]	1	Fiber
[R].ASHEEVEGLVEK.[I]	1	Fiber
[K].VYSGDIAAAIGFK.[FY]	1	Fiber
[K].ATTPAIFPTHTEAFAEVVK.[K]	1	Fiber
[R].AVGFGGDFDGVPR.[V]	1	Fiber
[K].AVGNVENIMDAK.[V]	1	Fiber
[K].AYAGYGDSSK.[A]	1	Fiber
[K].AVGQEGGYTYIFDLNR.[T]	1	Fiber
[K].AWDGNETGFSGINSINGDLAGNIK.[D]	1	Fiber
[K].AWDADQTEANNR.[I]	1	Fiber
[K].VYTVPTVDDWTK.[Y]	1	Fiber
[K].AYLDKDYDEDEEVK.[I]	1	Fiber
[K].AVVSYGSVQTGR.[M]	1	Fiber
[K].AVTLSGPDGYIYDPDGVVTEEK.[I]	1	Fiber
[K].AVLDGDEWVLNGSK.[CI]	1	Fiber
[K].AVQAEIETLKK.[E]	1	Fiber
[K].VYVAAVKPSVSDTK.[T]	1	Fiber
[K].AVQAEIETLK.[K]	1	Fiber
[K].VYTVPTVDDWTKYEDNK.[T]	1	Fiber
[K].AVNSLDEEGEYDVTPITQEIIDGR.[A]	1	Fiber
[K].AVVEVTPVLK.[W]	1	Fiber
[K].ATTHGDEAFWIQTR.[V]	1	Fiber
[K].AYLDKDYEEDEEVK.[I]	1	Fiber
[K].AVFYQNGTWAYNDVK.[D]	1	Fiber
[R].ATVGVIGNGDHNLINIGK.[A]	1	Fiber
[KR].VYSGDIAAAVGFK.[IVFML]	1	Fiber
[R].CCVTHDCCYK.[R]	1	Fiber
[K].VYYLNFKPEQDKDWQALAK.[K]	1	Fiber
[K].CCQTHDNCYDQAK.[K]	1	Fiber
[K].CCQTHDNCYDQAK.[K]	1	Fiber
[K].AVAELISSNLK.[N]	1	Fiber
[K].AYLVNTGWNGSGK.[R]	1	Fiber
[K].AYWDDGAQVLAPHDK.[G]	1	Fiber
[R].AYVAQGEVLPVATR.[S]	1	Fiber
[K].AVEAGIESVVFDR.[G]	1	Fiber
[K].AVELGAEGIGLCR.[T]	1	Fiber
[K].AVENPVRPFVAILGGAK.[V]	1	Fiber
[K].AYSLEFDDTLSK.[G]	1	Fiber
[R].AYNNLGELAFAAGDAAK.[A]	1	Fiber
[K].AYLVNTGWNGTGK.[R]	1	Fiber
[K].VYYLNFKPEQDEAWQNLAK.[A]	1	Fiber
[K].EAPTIFNIGSTADCAEYDK.[Y]	1	Fiber
[R].DALLENVTVADDGKIDFEDK.[S]	1	Fiber
[R].ASFGLNGNVNK.[ND]	1	Fiber
[K].DGTEIHWIINPNQDGVYQQK.[L]	1	Fiber
[K].ANPTVTLFPPSSEELQANK.[A]	1	Fiber
[K].DGSFSVVITGLR.[K]	1	Fiber
[R].DGQVISTSTLPGVQISFSDGR.[A]	1	Fiber
[K].DGQAIGVGAGQQSR.[IV]	1	Fiber
[K].DGNKDVAVVVAGDK.[T]	1	Fiber
[K].DGNALTAATDK.[N]	1	Fiber
[K].ANPDFNIEFK.[Y]	1	Fiber
[R].VVGGEEARPNSWPWQVSLQYSSNGK.[W]	1	Fiber
[KS].DGGSPILGYIIER.[CK]	1	Fiber
[K].DGEAGAQGPPGPAGPAGER.[G]	1	Fiber
[R].WYDYYTGVDINAR.[G]	1	Fiber
[K].APELDAQLVAESIAQQLEK.[R]	1	Fiber
[K].DGDIDSAPIGTNADGTATAVK.[D]	1	Fiber
[K].DGDAVTSIAYVIETYGIIYNK.[E]	1	Fiber
[K].DGAFKDEIVPVVIK.[G]	1	Fiber
[K].YAASSYLSLTPEQWK.[S]	1	Fiber
[K].DFVTSDDKTQLWYK.[T]	1	Fiber
[K].DGTEIHWIVNPNQDGVYQQK.[L]	1	Fiber
[K].ANGGVAEMQK.[R]	1	Fiber
[R].ALVFVDNHDNQR.[G]	1	Fiber
[KR].AIVGANWGDEGK.[G]	1	Fiber
[K].YCDSDFASVK.[K]	1	Fiber
[K].ALYAIDDNATK.[T]	1	Fiber
[K].AIYQASGSTIDWTYSQGIK.[Y]	1	Fiber
[R].DHALNPNHPCQR.[G]	1	Fiber
[R].VVFSAEDAEEK.[V]	1	Fiber
[K].YAGTELDVEGTK.[Y]	1	Fiber
[RK].DGVITVEESK.[TG]	1	Fiber
[K].VVFTADDAEAWAER.[G]	1	Fiber
[K].ANAEYTEAGK.[T]	1	Fiber
[K].YANITIPSTSGVSSFTSNNGK.[F]	1	Fiber
[K].DGVIMQVDSPQK.[L]	1	Fiber
[R].VVGGEDARPHSWPWQISLQYLK.[N]	1	Fiber
[K].ANFQTIGLSAAAR.[F]	1	Fiber
[K].ANGGVAEMQK.[R]	1	Fiber
[R].YAWEEAEHAAK.[F]	1	Fiber
[K].WNEVGAEYVVESTGLFLSK.[D]	1	Fiber
[K].DFVGNYTVQGAYAGSK.[Y]	1	Fiber
[R].APGWDPLCWDECR.[G]	1	Fiber
[K].VVSWYDNEIGYSNK.[V]	1	Fiber
[K].DASSTAIYGSR.[GA]	1	Fiber
[R].DASGVTFTWTPSSGK.[S]	1	Fiber
[K].AQEAFDGDDKTFLGK.[F]	1	Fiber
[R].DASGATFTWTPSSGK.[S]	1	Fiber
[R].DASGATFTWTPSSGK.[S]	1	Fiber
[K].VVVCQEHSCKPGQVCQPSGGILSCVNK.[D]	1	Fiber
[R].AQAVYDALVAEGVK.[E]	1	Fiber
[K].AQEAGITTVVFDR.[N]	1	Fiber
[K].AQVQEIAELK.[M]	1	Fiber
[K].EVTINPDTTCGNDWVCEHR.[W]	1	Fiber
[KR].DAQLVAENIALQLENR.[IV]	1	Fiber
[R].VWDMYTNTSAADK.[A]	1	Fiber
[K].DANVYSASVK.[L]	1	Fiber
[K].ASDNAQDGVSLIQVAEGALNETHSILQR.[M]	1	Fiber
[K].DANAQLENGNK.[A]	1	Fiber
[K].AQGYEIGISMLDETK.[I]	1	Fiber
[K].WTGAAYTVETDIEK.[L]	1	Fiber
[K].VVNIPSFSVKPGQIVGVR.[E]	1	Fiber
[R].DDHVIDTCNK.[Y]	1	Fiber
[R].WNYDQDVDTPNLDAMAR.[D]	1	Fiber
[K].DFQPVVDEAVALFK.[EK]	1	Fiber
[R].WNYDQDVDTPNLDAMAR.[D]	1	Fiber
[R].APQWTGGGVVFAPVPR.[D]	1	Fiber
[K].DFPNPIDAPVETETYDYDK.[M]	1	Fiber
[R].DFPAVPYSGWDFNDGK.[C]	1	Fiber
[R].DFPAVPYSGWDFNDGK.[C]	1	Fiber
[R].VVNGEDAVPYSWPWQVSLQYEK.[S]	1	Fiber
[R].VVHGEDAVPYSWPWQVSLQYEK.[S]	1	Fiber
[R].VVHGEDAVPYSWPWQVSLQYEK.[S]	1	Fiber
[RK].VVIDGVFNHVGR.[GE]	1	Fiber
[K].AQAHLDAGAK.[YHK]	1	Fiber
[K].WNNTGCQALPSQDEGPSK.[A]	1	Fiber
[K].AQAHLEAGAK.[YLK]	1	Fiber
[K].AQALDHSCSCCK.[E]	1	Fiber
[K].VVISAPAGNDLK.[T]	1	Fiber
[R].DFDNTGIGLLEISHR.[T]	1	Fiber
[R].VPVPTGSTTILTAVVK.[GK]	1	Fiber
[R].VQFNSALGPYK.[G]	1	Fiber
[K].ADGIGSTDAIK.[G]	1	Fiber
[K].EIKDECPSAFDGLYFLR.[T]	1	Fiber
[K].AAVTALASLYGTK.[F]	1	Fiber
[K].YTYGPGATTIYPAAGGSDDWAYDQGIR.[Y]	1	Fiber
[K].AAYEEAEHAAK.[F]	1	Fiber
[R].EIGYMFGQYK.[RK]	1	Fiber
[R].AAYIEDINHVAEALHK.[A]	1	Fiber
[K].AAYLNTGVWAK.[K]	1	Fiber
[K].YTQDVVTDSEGNLK.[G]	1	Fiber
[K].ADAEGYLGEK.[V]	1	Fiber
[R].EIGYLFGQYK.[KR]	1	Fiber
[K].ELGLNSETATVFNLK.[T]	1	Fiber
[R].EIGHGHLAWR.[GA]	1	Fiber
[K].ADAIVAAITPGLK.[E]	1	Fiber
[R].EIGFLYGQYK.[R]	1	Fiber
[R].VILPDPVFNDQK.[V]	1	Fiber
[K].ELLSAAGYTQDDIK.[G]	1	Fiber
[K].AAVETGADAAGR.[L]	1	Fiber
[R].ELLSEYDFPGDDTPIIR.[G]	1	Fiber
[K].ELLTAAGYTQDDIK.[G]	1	Fiber
[K].AASTESFGYNTDEIVSSDIVGMR.[Y]	1	Fiber
[K].ELYYINGEDGSR.[E]	1	Fiber
[K].AATDAGAAAAER.[V]	1	Fiber
[K].AATDAGAAAVQR.[V]	1	Fiber
[K].ELVEGENADPDYFGR.[D]	1	Fiber
[K].AATSESFGYNEDQIVSSDVIGMR.[Y]	1	Fiber
[K].YVDSDYVLDVK.[KA]	1	Fiber
[R].ADDVEQGDFWTGYYQK.[I]	1	Fiber
[K].ELTYQTEEDKK.[N]	1	Fiber
[K].ELTNYADYGLEFR.[F]	1	Fiber
[K].ELSVLELNDLVK.[A]	1	Fiber
[R].ELSPLAPLHNPAGILGIEAAR.[K]	1	Fiber
[K].YVASYVLEHLY.[-]	1	Fiber
[R].EIQVTELLDK.[L]	1	Fiber
[R].AAVENGWLAQDYQVGQTGK.[T]	1	Fiber
[K].ELNKPESLITFVGDR.[K]	1	Fiber
[K].EITSIVDGPISGEVK.[A]	1	Fiber
[K].AASNESFGYNEDEIVSSDIVGMR.[F]	1	Fiber
[R].ADEGWYWCGVK.[Q]	1	Fiber
[R].ELGAEGIGLCR.[T]	1	Fiber
[KR].ADLEGGDNSEN.[-]	1	Fiber
[R].ADLEGGESNEN.[-]	1	Fiber
[R].EKDNFETVTVTAK.[V]	1	Fiber
[K].ADIFAEGDKVDVTAISK.[G]	1	Fiber
[K].ADLFCDGEVNCPDGSDEDNK.[M]	1	Fiber
[K].VLPTTIPAGFSVK.[T]	1	Fiber
[K].VLSDIQDGTFAK.[DE]	1	Fiber
[R].EGYPEVGSYYEK.[A]	1	Fiber
[K].ADLNNENLEALEK.[G]	1	Fiber
[R].EGYPEVGLYYEK.[A]	1	Fiber
[K].YTDETGVQVTVVTAADGQYK.[T]	1	Fiber
[K].VISENTSDQAELYQQLLDMK.[A]	1	Fiber
[R].EGYPEVAEAFK.[R]	1	Fiber
[R].EGYPEIGLYYEK.[A]	1	Fiber
[R].EGYPEIGLYWEK.[A]	1	Fiber
[K].EKLPIVDDDFNLK.[G]	1	Fiber
[K].EKPDAILNIIDGTNIER.[N]	1	Fiber
[R].ADIDYGFAEAATTYGR.[I]	1	Fiber
[R].ADIAESQVNK.[L]	1	Fiber
[K].ELFANPDVDGGLIGGAALK.[AV]	1	Fiber
[K].VINLDKESEPDIYAAIK.[R]	1	Fiber
[K].ADESIIDEKEFLEK.[L]	1	Fiber
[R].ELEGEVESEQK.[R]	1	Fiber
[K].VINLDKESEPDIYNAIK.[R]	1	Fiber
[K].ELEDGGWVYNEDGSDYSGSGIR.[Y]	1	Fiber
[R].ADFLAPLTEYTER.[N]	1	Fiber
[K].VINLDKDSEPDIYNAIK.[R]	1	Fiber
[K].ADFSGMSQTDLSLSK.[V]	1	Fiber
[K].ADFSGMSQTDLSLSK.[V]	1	Fiber
[K].AGEDSITVDGK.[E]	1	Fiber
[K].VINIYSWNDEFR.[EQT]	1	Fiber
[K].VIPFFDFVVPTELPNVDPK.[I]	1	Fiber
[K].ADGQYVTGASAYEK.[R]	1	Fiber
[K].ADGSGDWPAWQSK.[K]	1	Fiber
[K].EIAEVAGSDK.[A]	1	Fiber
[KR].ELDLETADVIAHEMK.[E]	1	Fiber
[R].VLFELADVDEATAR.[E]	1	Fiber
[K].EMQQTGYTQNHR.[L]	1	Fiber
[K].EMQQTGYTQNHR.[L]	1	Fiber
[R].AAAVNIVPNSTGAAK.[A]	1	Fiber
[K].VGTPLVEGAK.[V]	1	Fiber
[R].AADDAAGLTISEK.[M]	1	Fiber
[K].VGVIGAGTMGQGIAK.[A]	1	Fiber
[K].AADDTWEPFASGK.[T]	1	Fiber
[K].ESVNNSTANAR.[D]	1	Fiber
[K].AAESGEVVEGDVTEFNK.[G]	1	Fiber
[K].VHEFADTYGDK.[ML]	1	Fiber
[K].VHQDATYLPLELNCER.[K]	1	Fiber
[R].ESLSGVCEISGR.[L]	1	Fiber
[R].VHYGLDYFDASINR.[I]	1	Fiber
[K].ESGTDDFNVWIGLHDPK.[K]	1	Fiber
[R].VKDLTLEEEAK.[I]	1	Fiber
[K].AAEWLNAYTTAK.[G]	1	Fiber
[K].YWCLWEGAQNGR.[C]	1	Fiber
[K].AAASESFGYNEDPIVSSDVIGMR.[F]	1	Fiber
[K].AAASESFGYNEDPIVSSDVIGMR.[F]	1	Fiber
[R].VGSGEDVETAVK.[T]	1	Fiber
[K].ETTVNVVKPGK.[S]	1	Fiber
[K].AAAAGENEEWTTDYPHFADVADQEGFPAIATMYR.[R]	1	Fiber
[K].AAALFADKPEGK.[M]	1	Fiber
[K].AAANESFGYNEDEIVSSDIVGMR.[FY]	1	Fiber
[K].AAANESFGYNEDEIVSSDIVGMR.[FY]	1	Fiber
[R].VGNEVSTDLNSTNETAGDRR.[I]	1	Fiber
[K].EVLLLAHNLPQNR.[I]	1	Fiber
[K].EVLHNPSYDVLFAEETKPGLEGFEK.[G]	1	Fiber
[K].ESEPDIYNAIK.[R]	1	Fiber
[R].EVLESIEEVYNQHPEFEK.[A]	1	Fiber
[R].YYPLGQTFYPGPGCDSLCR.[C]	1	Fiber
[K].EVGTTPIVTWLLTEIPAGGR.[V]	1	Fiber
[R].AAAPAAAAPK.[A]	1	Fiber
[K].AAAPAAGAGSVK.[V]	1	Fiber
[K].EVEESTDAALK.[DE]	1	Fiber
[K].AAAPAGAGSIK.[V]	1	Fiber
[K].EVADNTSILYGGSCKPSNAK.[E]	1	Fiber
[R].VGNTLSESGTVSR.[G]	1	Fiber
[K].AAGAAVVSTGR.[S]	1	Fiber
[K].AAGDAAAAAK.[A]	1	Fiber
[KR].ESDKLPEPIYTPSTK.[A]	1	Fiber
[K].AANAGGVATSALEMSQNSQR.[L]	1	Fiber
[R].AANALCAGIK.[V]	1	Fiber
[K].ENVQNTLGEYLAANGK.[T]	1	Fiber
[K].ENVFSEGITNAITFTK.[G]	1	Fiber
[K].ENTVIVDGLGDKDAIAK.[R]	1	Fiber
[K].ENTVIVDGAGDKDAIAGR.[V]	1	Fiber
[K].AAPSVTLFPPSSEELQANK.[A]	1	Fiber
[KR].EQLIFPEIEYDK.[IV]	1	Fiber
[K].ENTTIVGGAGDKDAIAAR.[I]	1	Fiber
[R].AAQLPYDVQHADIDYMDER.[R]	1	Fiber
[K].ENNEIDYKDVAK.[L]	1	Fiber
[K].ENGETRPYHYGDHK.[IV]	1	Fiber
[R].AASGNIIPSSTGAAK.[A]	1	Fiber
[K].VIEHIMEDLDTNADK.[Q]	1	Fiber
[K].AASNESFGYNEDEIVSSDIVGMR.[F]	1	Fiber
[K].VIEHIMEDLDTNADK.[Q]	1	Fiber
[R].AAQLPYDVQHADIDYMDER.[R]	1	Fiber
[K].YTAQDWEGFQELVSK.[S]	1	Fiber
[K].EQIIFPEIEYDKVDK.[V]	1	Fiber
[K].VLDEVVVTAQGLNR.[K]	1	Fiber
[R].ESAADVGNDQR.[L]	1	Fiber
[K].AAGINTASGKPNK.[E]	1	Fiber
[K].ERPIDENLGSYEDVDEAVQK.[F]	1	Fiber
[R].AALDGAYEQWR.[D]	1	Fiber
[KR].EQVIVNTWYGGEMK.[K]	1	Fiber
[K].AAIDSLGASDDAAAEDTDAK.[A]	1	Fiber
[KR].EQVILNTWYGGEMK.[K]	1	Fiber
[K].EQLIFPEVEYDKVDK.[V]	1	Fiber
[K].YVTTNYPDAK.[MIV]	1	Fiber
[K].AAINNGYDMDIK.[N]	1	Fiber
[R].EQVEEEATAQGIVDK.[I]	1	Fiber
[R].EQVEDEANVLNIVSHLR.[K]	1	Fiber
[R].VLAGKPYFSVASGGGTGR.[T]	1	Fiber
[K].AANAGGVATSALEMSQNSER.[L]	1	Fiber
[K].AANAGGVATSALEMSQNSER.[L]	1	Fiber
[R].VIANANNILK.[L]	1	Fiber
[KR].EQVILNTWYGGEMK.[K]	1	Fiber
[K].YTADSAENVK.[A]	1	Fiber
[K].AVNAGGVLVSGLEMSQNSER.[Y]	1	Fiber
[K].EGGLVTAGNASGINDGAAAVVVMSEEK.[A]	1	Fiber
[R].EFVAGFVQFR.[V]	1	Fiber
[K].EFVWTAGEQEFYASR.[G]	1	Fiber
[K].VNIGSSFENRPMNVLK.[F]	1	Fiber
[K].AENLYVAECFANK.[G]	1	Fiber
[R].EGCVCDAGFVLSGDTCVPVGQCGCLHDDR.[Y]	1	Fiber
[K].VNLDPTESVNYLMEK.[F]	1	Fiber
[R].YREETQEYDK.[S]	1	Fiber
[R].AGAINIVPNSTGAAK.[A]	1	Fiber
[R].AGAQNIVPNSTGAAK.[A]	1	Fiber
[K].EGDETTSDYNAAAK.[R]	1	Fiber
[K].EGDVVLLQNTR.[FY]	1	Fiber
[K].EDIHVEICSK.[C]	1	Fiber
[K].EDGSQAQLDEK.[L]	1	Fiber
[R].VNGVLTALPVSVADGR.[I]	1	Fiber
[R].EGGHTVGSGVVSK.[I]	1	Fiber
[K].YSSALDDANKDGFTVGEEIK.[F]	1	Fiber
[R].AGAQNIVPNTTGAAK.[A]	1	Fiber
[R].VPLLGDADGDYSITVVDATTIQK.[I]	1	Fiber
[K].AELGVDGAFTSAGMDGSSDWR.[F]	1	Fiber
[K].EGHDAFGGDQTTMK.[N]	1	Fiber
[K].AELGVDGAFTSAGMDGSSDWR.[F]	1	Fiber
[K].ECEAFICNCDR.[N]	1	Fiber
[R].AELENTDDVAAAAHLGTVIGK.[K]	1	Fiber
[R].AGAANIVPNSTGAAK.[A]	1	Fiber
[R].AFVHEWAHLR.[W]	1	Fiber
[K].VNSTATVTVK.[A]	1	Fiber
[R].EFTAGFVQFR.[V]	1	Fiber
[K].EEPKEEGFVFTTVK.[E]	1	Fiber
[R].EELIGVNAGIVK.[ST]	1	Fiber
[K].AFAQVEGNTVALCDIK.[Q]	1	Fiber
[R].AFTAQIIINHVEAR.[D]	1	Fiber
[RK].EFAENEVKPLAK.[K]	1	Fiber
[R].AFTAQIIINHVQAR.[D]	1	Fiber
[R].VPCSTVPVTTEVSYAGCTK.[T]	1	Fiber
[R].VPAAYAGSLCGLCGNYNQDPADDLK.[A]	1	Fiber
[R].EELDEFSANSQQK.[AC]	1	Fiber
[R].VPAAYAASLCGLCGNYNQDPADDLK.[A]	1	Fiber
[R].EFGGSDTFATSQILAAAVNK.[I]	1	Fiber
[K].EGHYAVGQFNINNLEWTK.[S]	1	Fiber
[R].YSISNTAEYGDYITGPK.[IVL]	1	Fiber
[K].AFTDVVAEELKK.[G]	1	Fiber
[K].EFGISIPDDQAEK.[I]	1	Fiber
[K].ADYPEGDGNWANYNTFGSAEAATSDDYKNPGYYDIQAK.[D]	1	Fiber
[K].EEAIGHNAIAAGFQGQR.[Q]	1	Fiber
[K].YSAEAQAMQHQCTCCQER.[R]	1	Fiber
[R].YSISNTAEYGDYVTGPK.[I]	1	Fiber
[K].EFIVNPYDDEKLPEK.[H]	1	Fiber
[R].VPEGLEDVSKYPDLIAELLR.[R]	1	Fiber
[K].AEVPAFNTGDTVR.[V]	1	Fiber
[K].EFTADPASNIYTGTDVQLSATAANK.[S]	1	Fiber
[RK].VPFINFFDGFR.[T]	1	Fiber
[R].VNVGEGSHPER.[V]	1	Fiber
[K].VNAIVTDANGK.[Q]	1	Fiber
[K].YSAEAQAMQHQCTCCQER.[R]	1	Fiber
[K].EAYVGDYLMDETNK.[N]	1	Fiber
[R].EGYMSLLNTDQK.[R]	1	Fiber
[K].YQANGEPVIAGLR.[R]	1	Fiber
[K].VMLFDEPLSNLDAK.[L]	1	Fiber
[K].EGYEQIAAIFTETADQEK.[E]	1	Fiber
[K].EGVDVSITGNSTNPTR.[F]	1	Fiber
[K].VMAYVPDAVWYDYETGSQVR.[W]	1	Fiber
[R].VPTLDVSVVDLTVNLAK.[S]	1	Fiber
[K].YTADSAENIK.[A]	1	Fiber
[K].EGSVIIEPTSGNTGIGLASIAAAK.[G]	1	Fiber
[K].EGVLSDTQLEAGMTEK.[K]	1	Fiber
[K].VIVVDNPALETYR.[T]	1	Fiber
[K].YPANWQGLSFETLDAIQK.[L]	1	Fiber
[K].AGDGSYQEFLNNEAR.[Y]	1	Fiber
[K].YPANWQGLSFETLDAIQQK.[T]	1	Fiber
[K].AGDADGQLAGAR.[N]	1	Fiber
[K].EAWDALTDAQK.[E]	1	Fiber
[K].VPLQQNFQDNQFQGK.[W]	1	Fiber
[K].AGDTGIFFVDSQLGQR.[-]	1	Fiber
[RK].AEDTAVYYCAR.[-D]	1	Fiber
[K].EGSEVIKNDYEGDDSEIK.[N]	1	Fiber
[K].AEGVDLSTDK.[M]	1	Fiber
[K].AEGVPQEIVDGLR.[A]	1	Fiber
[R].VPTPTGSTTILTAVVK.[GK]	1	Fiber
[K].EAYVGDYLMDETNK.[N]	1	Fiber
[R].AGDDAAGLTISEK.[M]	1	Fiber
[K].VPTTEADENVR.[N]	1	Fiber
[K].AGDAGIFFVDSK.[L]	1	Fiber
[K].VNADLDNYVGK.[E]	1	Fiber
[K].AGDDANTAFEK.[A]	1	Fiber
[K].AEAYGPVTQGIAKPVNDLSR.[G]	1	Fiber
[K].AEAPAATGAADAELVANITK.[Q]	1	Fiber
[K].VLSVEELLYAATLTNDNAR.[K]	1	Fiber
[R].AVHEENAEEDR.[K]	1	Fiber
[K].NIIENSPYSLWTK.[A]	1	Fiber
[K].IIVNNENKK.[S]	1	Fiber
[R].AALTADEIAK.[QEHD]	1	Fiber
[RK].YIPYVIEPSLGADR.[VM]	1	Fiber
[K].SNLGANAILGVSLAVAK.[A]	1	Fiber
[R].QQCTCHVGK.[V]	1	Fiber
[R].SADNQAVINR.[I]	1	Fiber
[K].NATVEVTPVLR.[W]	1	Fiber
[K].AANVALVGTEK.[I]	1	Fiber
[K].SHPNDWLDTGLDALSR.[D]	1	Fiber
[R].NGGLGNGGTNFDAK.[T]	1	Fiber
[R].AANGVIVITTK.[NRKSQ]	1	Fiber
[K].AGTVTMDVTK.[A]	1	Fiber
[K].NGNGSFSGSNVGK.[G]	1	Fiber
[R].AGEVQEPELR.[G]	1	Fiber
[K].LPVVLANGQIR.[A]	1	Fiber
[K].AAANATGYDVVLGTSSK.[K]	1	Fiber
[K].QLSSEDFALK.[N]	1	Fiber
[K].AANEVEEDR.[A]	1	Fiber
[K].TFTCTAAYPESK.[T]	1	Fiber
[K].SPEEYWAQKPGVQYQQR.[L]	1	Fiber
[K].NGGTTGAYPNR.[L]	1	Fiber
[R].AGTTVETLSK.[L]	1	Fiber
[R].AALTADDIAK.[E]	1	Fiber
[K].SILLTAEELK.[AS]	1	Fiber
[R].SNGVPEEYITGDKPDR.[E]	1	Fiber
[K].NLNPDECVALGASVQGGK.[L]	1	Fiber
[K].SNGQVGYAK.[Y]	1	Fiber
[K].AGLSFNVRPFNIGK.[S]	1	Fiber
[K].SNATEEAAAPTTTAVSYSK.[S]	1	Fiber
[R].INGFTFVETK.[MY]	1	Fiber
[K].YLTALASGEK.[L]	1	Fiber
[K].YVVMSAPSKDDTPMFVCGVNEK.[T]	1	Fiber
[R].INDLTEHLK.[TV]	1	Fiber
[R].SMSSVYLQCK.[V]	1	Fiber
[K].AGIDPSTLTGPDAIK.[E]	1	Fiber
[R].AGDDAAGLTISEK.[M]	1	Fiber
[K].NDTESVENLIK.[A]	1	Fiber
[K].NKECEAFICNCDR.[N]	1	Fiber
[R].INANLTYYNR.[L]	1	Fiber
[K].ATVIAYEPIWAIGTGK.[S]	1	Fiber
[K].WAYYWDLQNEQ.[-]	1	Fiber
[K].AAGAAGVIRPSK.[N]	1	Fiber
[R].YQSADDINK.[T]	1	Fiber
[K].RPTATNQNVIANMK.[E]	1	Fiber
[R].TEHMFFEEDR.[I]	1	Fiber
[R].NIGIMAHIDAGK.[T]	1	Fiber
[K].AGDSLNIPIK.[V]	1	Fiber
[K].NLEAGANPIVLR.[KR]	1	Fiber
[R].AVGELLQNQYR.[I]	1	Fiber
[R].SDDEINEAFNSDPK.[V]	1	Fiber
[R].NFDAGWCEIGASR.[N]	1	Fiber
[K].LNPHAEEITLK.[K]	1	Fiber
[R].ATPEQIDNK.[L]	1	Fiber
[K].YVVLGHSER.[R]	1	Fiber
[R].ILYYTGINHK.[I]	1	Fiber
[KR].SITELWLGGDHYK.[W]	1	Fiber
[K].AAGYDFSGDK.[G]	1	Fiber
[R].ILYYTGVNYK.[IL]	1	Fiber
[K].SAPNVDAEIK.[A]	1	Fiber
[K].ALGDNFGAAK.[L]	1	Fiber
[K].NIVRPISSAPAAK.[N]	1	Fiber
[K].LQHLENELTHDIITK.[F]	1	Fiber
[R].LYGNSIENPWVESGDSVIK.[V]	1	Fiber
[R].ADIDYGFAEADTTYGK.[LIVT]	1	Fiber
[K].ALEDPMGPWGDK.[I]	1	Fiber
[K].SVLGQLGITK.[V]	1	Fiber
[K].ALTYEDGIWDTEGAK.[Q]	1	Fiber
[R].ITGVIPVDLAVEQMK.[K]	1	Fiber
[K].AIEAGISVYNR.[SA]	1	Fiber
[R].YSVEAAQAK.[L]	1	Fiber
[R].LTGLLDLALEK.[D]	1	Fiber
[R].SSEDPNEDIVER.[N]	1	Fiber
[R].YSVEAAEAK.[L]	1	Fiber
[K].YDSSTGIATYDLSK.[T]	1	Fiber
[R].LTANYDIIGR.[S]	1	Fiber
[K].AIDILTANAK.[E]	1	Fiber
[R].LYTNGPLPDK.[L]	1	Fiber
[R].SQVGTMYATK.[AE]	1	Fiber
[K].SGFAPIIGTR.[C]	1	Fiber
[R].LSTTITGLEMFR.[K]	1	Fiber
[K].AELSTPAVNK.[L]	1	Fiber
[K].YASLNPLFAK.[A]	1	Fiber
[K].AIAQGFSFYSPIR.[Y]	1	Fiber
[R].YFNPIGAHK.[S]	1	Fiber
[R].ADDNEETIK.[K]	1	Fiber
[K].NVISNLKPGYYLIK.[D]	1	Fiber
[K].NVEEGTVFKK.[A]	1	Fiber
[R].LVPEWLDVDAEK.[L]	1	Fiber
[R].IVNGEDAVPGSWPWQVSLQDK.[T]	1	Fiber
[K].ADNFDLAVHDLIK.[D]	1	Fiber
[KR].ADMLYAEIDR.[N]	1	Fiber
[KR].ALFEDVNIK.[F]	1	Fiber
[K].LWSDDDINNFNEHK.[N]	1	Fiber
[K].NTLYLQMNSLR.[A]	1	Fiber
[K].IVELPLNEEEK.[A]	1	Fiber
[R].LWTNGPIADK.[L]	1	Fiber
[K].AIETIIAADSANK.[I]	1	Fiber
[K].ALESTSTDPNAPEYACIK.[E]	1	Fiber
[K].NTVYLRPETAQGIFVNFK.[N]	1	Fiber
[R].ALLQQNEENR.[A]	1	Fiber
[K].STTENNTFER.[Y]	1	Fiber
[R].ALLQYDTENLR.[G]	1	Fiber
[K].NVAILIPETWK.[T]	1	Fiber
[KR].LTTVEEFEAATAR.[L]	1	Fiber
[K].YTAAAFNDDEDQTR.[W]	1	Fiber
[K].YFGGEELTIDEIK.[S]	1	Fiber
[K].NVEEGTVFK.[K]	1	Fiber
[K].ITSNMFCVGFLEGGK.[D]	1	Fiber
[R].YEFFDGEVK.[S]	1	Fiber
[K].ARDEQNECGIGDR.[V]	1	Fiber
[K].ADDADGQLAGAR.[N]	1	Fiber
[K].SGNEQLVDVK.[Q]	1	Fiber
[K].SEGYYTIDDFTYADGK.[Y]	1	Fiber
[KR].YVIIGHSER.[R]	1	Fiber
[K].AFADEYAQK.[L]	1	Fiber
[K].AATDAGAAAAQR.[IV]	1	Fiber
[K].NMQPDFEPVIER.[K]	1	Fiber
[R].WNWWGSTVK.[K]	1	Fiber
[K].QFAETEVKPLAQETDETEVFPAETVAK.[M]	1	Fiber
[K].IQQAGDISPTVVAGGMK.[V]	1	Fiber
[R].AASPSGASTGEFEALELR.[D]	1	Fiber
[R].MQSSDTAYK.[A]	1	Fiber
[K].SGTTLETLTNESFVK.[DN]	1	Fiber
[R].AASGNIIPSSTGAAK.[A]	1	Fiber
[R].IQNLTIGYDFK.[R]	1	Fiber
[K].AASDLEFSK.[Y]	1	Fiber
[R].QGTQSTLTR.[TS]	1	Fiber
[K].YVQAYFQYDSK.[K]	1	Fiber
[K].WNLNWNGALNK.[N]	1	Fiber
[R].YSGDWGLEFPYQGGK.[V]	1	Fiber
[K].YSGDVVSGK.[W]	1	Fiber
[R].YVSGVVAGLK.[L]	1	Fiber
[R].QLGITTGAQAK.[S]	1	Fiber
[K].APTAFDTNSGIR.[G]	1	Fiber
[K].NYQNDGDSVYR.[L]	1	Fiber
[R].APQWTHGGVALGPKPR.[S]	1	Fiber
[R].LREEIAEQIK.[C]	1	Fiber
[K].NYVTIQDLVK.[A]	1	Fiber
[K].MDGDSLPVSAFADK.[A]	1	Fiber
[K].ISNIQDILPLLEK.[I]	1	Fiber
[R].AENDNTTIDR.[G]	1	Fiber
[R].ALAALNAGLK.[V]	1	Fiber
[R].QAVALPYKK.[Y]	1	Fiber
[K].AENFPDQGSQGVK.[N]	1	Fiber
[K].LSITGTYDLK.[S]	1	Fiber
[RK].YAFEEAEHAAK.[F]	1	Fiber
[K].AAWEEAEHAAK.[F]	1	Fiber
[K].LSGDNDEVTR.[G]	1	Fiber
[K].WYVVDAEGK.[T]	1	Fiber
[K].TAVIAYEPIWAIGTGK.[TV]	1	Fiber
[K].LSEADTADSSSDKR.[I]	1	Fiber
[K].NNVPVGEEFIAEVEK.[Y]	1	Fiber
[R].LSDSFFLPLK.[V]	1	Fiber
[K].NNSDNYGPK.[A]	1	Fiber
[R].ISDFEDVIGQR.[M]	1	Fiber
[R].AESQWLWLEK.[S]	1	Fiber
[K].YLAGVLDSNASR.[K]	1	Fiber
[R].AHLLFTDLER.[L]	1	Fiber
[K].NNLYATGTTGR.[L]	1	Fiber
[K].NGDADGQLAGAR.[N]	1	Fiber
[K].VWAPDAAVSLVK.[E]	1	Fiber
[R].AVNSFGDAK.[T]	1	Fiber
[R].TTTTTYADATR.[Y]	1	Fiber
[K].DYTTDGYAK.[A]	1	Fiber
[K].TTSVYQIIEK.[S]	1	Fiber
[K].TTSSGLQYK.[I]	1	Fiber
[K].GSTNGTITGIDGDFSLSNVPK.[G]	1	Fiber
[K].DYTTDAYAK.[V]	1	Fiber
[RK].TTASDADGVQR.[G]	1	Fiber
[K].DYVPDEEDFLNR.[L]	1	Fiber
[K].VQFVADEFSK.[L]	1	Fiber
[R].GTLDAQGVSGR.[M]	1	Fiber
[R].GTLDTAGVAGR.[T]	1	Fiber
[K].ILTGLPDTYGR.[G]	1	Fiber
[R].GTLDTQGVAGR.[N]	1	Fiber
[K].VQGNDQTIAYK.[A]	1	Fiber
[K].DVPCEDKFSFVCK.[F]	1	Fiber
[K].DVNDWVGPPNDNGVTK.[E]	1	Fiber
[K].DVVTDSNGVLK.[G]	1	Fiber
[R].EAGHEYGAATGRPR.[R]	1	Fiber
[K].EAGKDVFVNSEYSR.[I]	1	Fiber
[R].GSFEGVLTGK.[G]	1	Fiber
[K].EEALDLFYK.[SA]	1	Fiber
[K].TYPNGFQAVK.[D]	1	Fiber
[R].VPGNVVENFEDIDKAPEER.[E]	1	Fiber
[K].VPIDAASGYSYQFQNVGK.[T]	1	Fiber
[K].TWDAGQTEK.[D]	1	Fiber
[R].EDDDVEAEK.[NQK]	1	Fiber
[R].GNWDEQFDKENTEER.[L]	1	Fiber
[R].EAYPGDVFYLHSR.[L]	1	Fiber
[K].TVSLSDFVSK.[N]	1	Fiber
[K].TVQISLNSIDK.[V]	1	Fiber
[K].TVIVDTDEGPRPGTTAESLAGLR.[C]	1	Fiber
[K].GPSVFPLAPCSR.[S]	1	Fiber
[K].GPSVFPLAPSSK.[S]	1	Fiber
[K].GPVGGGVHER.[F]	1	Fiber
[R].GQGGQGGSFEGR.[R]	1	Fiber
[K].GQSNYNSALR.[E]	1	Fiber
[K].EAGVNPDTR.[V]	1	Fiber
[K].GTQIGAITGVDGDFTLPNVPSSAK.[T]	1	Fiber
[K].GTTNGTITGIDGDFSLSGVK.[KQ]	1	Fiber
[R].DTYADASQWEEK.[A]	1	Fiber
[K].GTTVTVSSASPTSPK.[V]	1	Fiber
[K].TPGREDDDEEAEK.[K]	1	Fiber
[K].TPEEFIDALQK.[I]	1	Fiber
[K].TPCYITGWGR.[L]	1	Fiber
[K].HIYAQIIDDTVGK.[T]	1	Fiber
[R].TNYLGLLAINQR.[F]	1	Fiber
[K].HTGIENEGFFGIGVK.[E]	1	Fiber
[K].VSYSVDAAK.[A]	1	Fiber
[R].HTPFFNNYRPQFYFR.[T]	1	Fiber
[R].TNQELQEINR.[V]	1	Fiber
[K].HTVEATEDSIIVDGK.[E]	1	Fiber
[K].HVEAMNASGK.[K]	1	Fiber
[R].HVGPDMDVPAGDIGVGGR.[E]	1	Fiber
[K].VTFTGMTSFPVGSEPEPNNR.[T]	1	Fiber
[KR].HVPVYVTEDMVGHK.[L]	1	Fiber
[R].HYAHVDCPGHADYIK.[N]	1	Fiber
[R].LAAAQAAIAK.[K]	1	Fiber
[K].IAAEQLPCVFDVSAR.[T]	1	Fiber
[K].DMYGHDVIIK.[V]	1	Fiber
[K].GITDQQSSGR.[C]	1	Fiber
[R].DNKPANEYK.[F]	1	Fiber
[K].TPPVAIQLLELAK.[IV]	1	Fiber
[K].DTVWWTSDEYK.[N]	1	Fiber
[K].GTWVVGMHAFNR.[T]	1	Fiber
[K].GVIDCPDLPLNVSR.[S]	1	Fiber
[K].GVTTALALANNTSVK.[F]	1	Fiber
[K].GVYIYAQQVDNK.[L]	1	Fiber
[K].GYASPDGPVK.[F]	1	Fiber
[K].DSDGNYVVK.[F]	1	Fiber
[K].DRPIYEEDLKK.[C]	1	Fiber
[R].DQILGKPSEEIK.[E]	1	Fiber
[R].HEAYQNAIK.[E]	1	Fiber
[R].HEIVQTLSLK.[D]	1	Fiber
[K].HEPAPIPEEGK.[W]	1	Fiber
[K].DPNDNDKDNLHWR.[M]	1	Fiber
[K].HFDMNLTR.[A]	1	Fiber
[K].HGPAPIPEEGK.[W]	1	Fiber
[R].VSPTNAVLTPDMISLTNSQGQNLNEFLSVQK.[V]	1	Fiber
[K].VSQLALLPQGK.[VI]	1	Fiber
[R].DNQTISDLSLK.[V]	1	Fiber
[K].VTISVSDPYIQVQR.[E]	1	Fiber
[R].TYQVVLGEYDR.[A]	1	Fiber
[R].GIIDAILSGDILK.[A]	1	Fiber
[K].FGDYNGGFSK.[V]	1	Fiber
[R].FGLADAGNIYGR.[L]	1	Fiber
[R].EQQEEITFK.[G]	1	Fiber
[KR].EQLIFPEIDYDKIDK.[VT]	1	Fiber
[R].VLDGAVGVFCAK.[G]	1	Fiber
[K].EQADSGDESVEK.[M]	1	Fiber
[R].EPSLGPVFGVK.[G]	1	Fiber
[K].FGDIENPLLVSVR.[S]	1	Fiber
[K].VFLAQFDAIK.[K]	1	Fiber
[K].FIYGVLEKPFR.[N]	1	Fiber
[R].VFAIPPSFASIFLTK.[S]	1	Fiber
[K].VESDEATGLR.[E]	1	Fiber
[R].VLEDNSALDK.[M]	1	Fiber
[R].EMLDEFSYNSQLK.[A]	1	Fiber
[R].FQHLVAGTYK.[K]	1	Fiber
[R].FQYAEDGTLTADASK.[K]	1	Fiber
[R].FIIHGFIDK.[AG]	1	Fiber
[K].EQWTEIQQK.[V]	1	Fiber
[K].VKPDVFTAEEK.[R]	1	Fiber
[R].ESAADVGNDHR.[L]	1	Fiber
[K].VGLGHGNLGK.[M]	1	Fiber
[K].VGIGHGNLAAMLLR.[ED]	1	Fiber
[K].VGNDDIGGQR.[R]	1	Fiber
[K].EVPSAAEVAIFFK.[I]	1	Fiber
[K].EVLAQGGIEK.[I]	1	Fiber
[K].EYIPAVGEGIEEAMK.[SA]	1	Fiber
[K].EYSDFTNTK.[S]	1	Fiber
[K].EVETDPADIALK.[V]	1	Fiber
[K].FAAQHHFFGYEGR.[C]	1	Fiber
[R].EVAYLFGQYK.[R]	1	Fiber
[K].FANNVLNQNR.[D]	1	Fiber
[R].FATSDLNDLYR.[R]	1	Fiber
[K].VHAGEITNEAGEK.[F]	1	Fiber
[K].FDELTHDLVEK.[T]	1	Fiber
[K].FDETIEAHIR.[TL]	1	Fiber
[K].FDETIELHLR.[T]	1	Fiber
[K].FDPSYTFGAIENTDR.[Q]	1	Fiber
[K].VLFMDEPLSNLDAK.[L]	1	Fiber
[K].ELTYQTEEDRK.[N]	1	Fiber
[R].ELSEALGQIFDSQR.[G]	1	Fiber
[R].VLGGADTWATSTTIAGAIR.[KN]	1	Fiber
[R].EGYPEIAEAYK.[R]	1	Fiber
[R].EGYPEIAEAWK.[R]	1	Fiber
[R].VAYDLVYYVR.[V]	1	Fiber
[K].VAVGGGDALLGAR.[Y]	1	Fiber
[RK].VIVDGVFNHVGR.[D]	1	Fiber
[R].GGMTSHAAVVAR.[GH]	1	Fiber
[K].VNCYGANDVR.[E]	1	Fiber
[K].GGSDFDPNGK.[S]	1	Fiber
[K].GGSDFDPTGK.[S]	1	Fiber
[K].EGDAILGEGATR.[V]	1	Fiber
[K].VNLGLDNNTWGGGFSK.[Y]	1	Fiber
[K].VAGHANVLVFPDLDAGNIGYK.[L]	1	Fiber
[K].GIEALTEAVK.[E]	1	Fiber
[R].VNTYYIVGLQVR.[Y]	1	Fiber
[K].GLGTDDNTLIR.[V]	1	Fiber
[R].EEYQTEEGEAK.[R]	1	Fiber
[K].EETKPGLEGFEK.[G]	1	Fiber
[K].GFGGVQVSPPNENVAIHNPFRPWWER.[Y]	1	Fiber
[R].GLNSSYAIYQDVTGK.[A]	1	Fiber
[K].GETELTAEER.[L]	1	Fiber
[R].EGYPEVGMYYEK.[A]	1	Fiber
[R].ELLSEYDFPGDDIPVIR.[G]	1	Fiber
[KR].FVIGGPHGDTGLTGR.[K]	1	Fiber
[K].VLGNGSLTTK.[L]	1	Fiber
[KR].VILCSHLGKPK.[GN]	1	Fiber
[K].VLILTGGPDK.[K]	1	Fiber
[R].EIGHGALAER.[AS]	1	Fiber
[R].EIGFLFGQYK.[KR]	1	Fiber
[RK].GANGVLLVTTK.[RGQKMSTNE]	1	Fiber
[R].VDIFTGTLGK.[A]	1	Fiber
[K].VDGILASITPGIK.[E]	1	Fiber
[K].VDFSFSEEGK.[G]	1	Fiber
[R].VDFNVPLDENGK.[I]	1	Fiber
[R].GDFAHEVFAEVVK.[YF]	1	Fiber
[K].GDPENIDAQYR.[T]	1	Fiber
[K].GDTFSCMVGHEALPLAFTQK.[T]	1	Fiber
[K].EKAQAHIEAGAK.[Y]	1	Fiber
[K].GDYDFNTHNNVIR.[H]	1	Fiber
[R].VDAENGATAGK.[FT]	1	Fiber
[R].IAAVEDLYVAHTK.[A]	1	Fiber
[R].GTLDTAGVANR.[TKRM]	1	Fiber
[K].LGIHAYGNVGR.[N]	1	Fiber
[R].LDDISQPGIELIR.[Q]	1	Fiber
[R].TINQFIHPDVLK.[T]	1	Fiber
[K].LFNYYGAPDADR.[V]	1	Fiber
[K].IFQFGDAIAIVAADTEEHAR.[A]	1	Fiber
[K].THLANLPIYYEYK.[ADE]	1	Fiber
[K].LKDGTEIHWIVNPNQDGVYQQK.[L]	1	Fiber
[K].DGVIMQVDSPQK.[L]	1	Fiber
[K].DAAAPSQPLR.[I]	1	Fiber
[K].LGAPTDFEVTVR.[N]	1	Fiber
[K].DAASNALYGAR.[G]	1	Fiber
[K].VYGGTELTKEEILK.[F]	1	Fiber
[R].IGASAGVGLK.[F]	1	Fiber
[R].VVLNGTSGEAIVNPDAETEQK.[F]	1	Fiber
[K].VVNIPSYLVK.[A]	1	Fiber
[K].DGDVILLENTR.[YF]	1	Fiber
[K].IGFFETTGK.[L]	1	Fiber
[K].IHPGENVGCGK.[D]	1	Fiber
[K].VVFNTLQGGK.[W]	1	Fiber
[K].VVDRDEVEPEHFK.[S]	1	Fiber
[K].CYTAVVPLVYGGETK.[M]	1	Fiber
[K].TLNNDIMLIK.[L]	1	Fiber
[K].IFENDPFAK.[L]	1	Fiber
[K].IKPNFEEGGK.[FYL]	1	Fiber
[R].IEELTEHLK.[E]	1	Fiber
[K].DGDVVLLQNTR.[YF]	1	Fiber
[K].IGSDFPTDPK.[E]	1	Fiber
[R].LIDIINPTQK.[T]	1	Fiber
[K].IEDYVEAVSSK.[L]	1	Fiber
[R].LETSPEDITGMK.[SA]	1	Fiber
[R].DFTYDSVDFK.[G]	1	Fiber
[K].LFADAVASAK.[T]	1	Fiber
[R].DGLVLDEPANFR.[T]	1	Fiber
[RK].TGLTADCTK.[L]	1	Fiber
[K].LFATYTQEQVDK.[I]	1	Fiber
[R].DGSSVFGTDNR.[W]	1	Fiber
[K].TLNNDIMLIK.[L]	1	Fiber
[R].LLEEAGIDPESIYELQR.[N]	1	Fiber
[K].LFDQNLALTGGNPGK.[M]	1	Fiber
[K].LIDAVGFSPLR.[I]	1	Fiber
[K].IDIISGFLGAGK.[T]	1	Fiber
[K].ILFGDIENNGK.[L]	1	Fiber
[K].CWNDNGPAIPVVYDFGDAK.[K]	1	Fiber
[K].LDLISAAFSK.[A]	1	Fiber
[R].IDQGLDVVEK.[S]	1	Fiber
[K].LLKPGAEAIQATVK.[E]	1	Fiber
[K].LASADIETYLLEK.[S]	1	Fiber
[R].IELYNQFGDTSK.[D]	1	Fiber
[K].IINVLGSDNK.[L]	1	Fiber
[R].VWDMYTNTSAADK.[A]	1	Fiber
[K].IGVGPEDVVFCGR.[Q]	1	Fiber
[R].DIEDYFGLETLK.[V]	1	Fiber
[K].AVTDTQSDK.[V]	1	Fiber
[R].IAGDQSTLQR.[Y]	1	Fiber
[KR].IGLDYVSCSPFR.[V]	1	Fiber
[K].AYDHELVDSSAK.[K]	1	Fiber
[K].DKYIVMDENSK.[DN]	1	Fiber
[K].IGVIGAGTMGQGIAK.[A]	1	Fiber
[K].TLVSASTLQK.[DE]	1	Fiber
[K].AYDHQLVDASAAK.[I]	1	Fiber
[R].TKPHCNIGTIGHVDHGK.[T]	1	Fiber
[K].VYTSAEAAK.[Q]	1	Fiber
[R].LGMFNIQHCK.[K]	1	Fiber
[R].LGTGEAVAFENIDKAPEER.[E]	1	Fiber
[K].DKAQAHIEAGAK.[YLK]	1	Fiber
[K].LGNFINDDAVLTK.[L]	1	Fiber
[R].VVVDALSGLK.[G]	1	Fiber
[K].TGIGFYDYSK.[-K]	1	Fiber
[K].IALSTADDKVTAPVNIR.[G]	1	Fiber
[K].LALANGLTPIFCIGEVLEER.[E]	1	Fiber
[R].LALLSVLSDK.[A]	1	Fiber
[K].IGWDKNPEELQFSAEK.[K]	1	Fiber
[K].DASATAVYGSR.[GA]	1	Fiber
[R].VTVPGNYYQQMCGLCGNYNGDPK.[D]	1	Fiber
[K].LLSIPFTFENR.[A]	1	Fiber
[K].DAEGYLGEK.[V]	1	Fiber
[K].VVVNGNPFYEYGHR.[L]	1	Fiber
[R].LLIGDDEHGWDDNGVFNFEGGCYAK.[V]	1	Fiber
[K].NQEALDIAK.[N]	1	Fiber
[K].GSEWWESLK.[I]	1	Fiber
[R].EGPAYENNK.[E]	1	Fiber
[R].WLQGSQELPR.[E]	1	Fiber
[K].SIVSYGGVQGGLLEK.[N]	1	Fiber
[R].VYAEELSYVR.[Q]	1	Fiber
[K].NFSAFIVDK.[G]	1	Fiber
[R].DAHGIVGR.[LI]	1	Fiber
[R].QGEQGGLVK.[A]	1	Fiber
[K].ATQIYPNDYR.[A]	1	Fiber
[K].SIVADIVAK.[H]	1	Fiber
[K].NPAYNTTDK.[V]	1	Fiber
[K].NGASWQLTQAEGSK.[L]	1	Fiber
[K].VTNPVDESR.[KR]	1	Fiber
[R].GAVVLPNGTGK.[NTDKES]	1	Fiber
[R].ATFTDPFQGIK.[M]	1	Fiber
[K].DADWEFIVK.[M]	1	Fiber
[KR].TKEDEAIQK.[I]	1	Fiber
[R].QADEDYSHDLMLLR.[L]	1	Fiber
[R].GICGCDAHGIVGR.[N]	1	Fiber
[K].ATADNDQYMHR.[A]	1	Fiber
[K].GNVDGVQINR.[S]	1	Fiber
[K].GNVLSFNNK.[L]	1	Fiber
[K].AAVESGSAAASR.[L]	1	Fiber
[K].EAYNLSGDK.[A]	1	Fiber
[K].EEQFEFVVK.[M]	1	Fiber
[R].LQGVEINDK.[H]	1	Fiber
[K].GGVEPQSETVWR.[Q]	1	Fiber
[R].GEGGGIEAAK.[Q]	1	Fiber
[K].ELVTGEEASPEYFGR.[D]	1	Fiber
[K].YIVNSGGAAR.[K]	1	Fiber
[K].LGFLGGMAVPAVIR.[Y]	1	Fiber
[K].DYSDFTNTK.[S]	1	Fiber
[R].AEDTAVYYCAK.[-]	1	Fiber
[R].VYSNNVTSK.[W]	1	Fiber
[K].DTNVTGVGR.[K]	1	Fiber
[R].YLELTEGYINK.[L]	1	Fiber
[K].LANPVSLTDK.[I]	1	Fiber
[R].YETGDGIEK.[KR]	1	Fiber
[R].VSAYIDWINEK.[M]	1	Fiber
[K].AAAYSASAK.[E]	1	Fiber
[R].YYPLGEVFYPGPECER.[R]	1	Fiber
[R].TSIVHLFEWR.[W]	1	Fiber
[R].QPSQEEMEK.[L]	1	Fiber
[R].IDKDTTISNFK.[K]	1	Fiber
[K].DSVLASTYFPVR.[TA]	1	Fiber
[K].VYTAAEAAK.[QK]	1	Fiber
[KR].ITLACTECK.[QNE]	1	Fiber
[RK].SYSCQVTHEGSTVEK.[T]	1	Fiber
[K].LYAGSPSSENGR.[Y]	1	Fiber
[K].TPGREDDDVEAEKK.[VA]	1	Fiber
[R].QYDISDPQRPR.[L]	1	Fiber
[R].FFEVYGFAGPMLSVAK.[S]	1	Fiber
[K].DHGMSLEGK.[T]	1	Fiber
[K].HENDTLEGK.[T]	1	Fiber
[R].YFTTYDTNGR.[Y]	1	Fiber
[K].LVSADEAVK.[LI]	1	Fiber
[K].IINVLGSNDK.[L]	1	Fiber
[R].LTAQCPTDK.[V]	1	Fiber
[K].AGVQVGTQK.[A]	1	Fiber
[K].FLNAYYDAK.[I]	1	Fiber
[K].YIGVNGSSK.[F]	1	Fiber
[K].CEAAIAAGK.[F]	1	Fiber
[K].QLFGESEGK.[DEQ]	1	Fiber
[RK].ISNESPVGK.[A]	1	Fiber
[K].IDYVMVEGDPENVDAQYR.[T]	1	Fiber
[K].SPEGTGLIAGGPAR.[ASTN]	1	Fiber
[K].YVTSSESDAK.[D]	1	Fiber
[K].SAFYQLELK.[A]	1	Fiber
[K].DYALEEDGK.[V]	1	Fiber
[K].ENNGATYGR.[R]	1	Fiber
[K].ENLVNEEVTR.[Q]	1	Fiber
[K].YVTSSESDAK.[D]	1	Fiber
[-].MYAIIATGGK.[Q]	1	Fiber
[K].YLQENGVLFVGGK.[A]	1	Fiber
[K].AVLNPATLVPFLVEK.[M]	1	Fiber
[K].GAVVSPCSDSVDAQLAK.[M]	1	Fiber
[K].LITLYGADK.[K]	1	Fiber
[K].AAFEEAEHAAK.[F]	1	Fiber
[K].ESEPDIYNAIR.[R]	1	Fiber
[R].FDNDAVVSVETLIEAGIVK.[N]	1	Fiber
[K].EWGVETEGK.[D]	1	Fiber
[R].RAGEYDVAR.[N]	1	Fiber
[K].YTFLVHPEANK.[TSA]	1	Fiber
[R].VAYNGLQAK.[G]	1	Fiber
[R].ILSDGYTLK.[S]	1	Fiber
[RK].LPDWLAFFSGK.[R]	1	Fiber
[R].SAIANWEQK.[N]	1	Fiber
[R].AWGPGLETGQVGK.[S]	1	Fiber
[K].VGTNVGYSK.[A]	1	Fiber
[K].ETGVIDGVGTEDEILGQIR.[S]	1	Fiber
[K].IIVETNVGK.[Q]	1	Fiber
[K].RPAIWIDTGIHSR.[E]	1	Fiber
[R].VGGATFQVPTEIRPDR.[K]	1	Fiber
[K].DAEQGACEDK.[K]	1	Fiber
[K].FAEILGEVVVADTK.[EAK]	1	Fiber
[K].GAEALLSVTMDDFAK.[N]	1	Fiber
[R].GAVQNTPEGR.[E]	1	Fiber
[K].FLTAYYDTK.[I]	1	Fiber
[R].ENTGTFTGK.[G]	1	Fiber
[K].LLDQGEAGDNVGLLLR.[G]	1	Fiber
[R].EMICSDTVEER.[E]	1	Fiber
[R].EMICSDTVEER.[E]	1	Fiber
[R].CFEGCECDDR.[F]	1	Fiber
[R].FQHPVAGTYK.[K]	1	Fiber
[R].FSAEQGAVK.[Y]	1	Fiber
[K].VLFMDEPLSNLDAK.[L]	1	Fiber
[R].QEGSVAAGVR.[R]	1	Fiber
[K].FLDAYYDAK.[I]	1	Fiber
[R].VFVEDGEGIR.[T]	1	Fiber
[K].WDITPDLNIQGR.[M]	1	Fiber
[K].ELHAGDIGALAK.[L]	1	Fiber
[K].VIGLDKESEPDIYNAIR.[R]	1	Fiber
[K].ILGDGVAVIPSEGR.[F]	1	Fiber
[R].EIGYMFGQYK.[RK]	1	Fiber
[K].VYTNGAESR.[N]	1	Fiber
[K].AVEAVDTAVDQVVSAVLK.[A]	1	Fiber
[R].LNTLTVGYTFPK.[NA]	1	Fiber
[K].FFVDTANVEDIKK.[A]	1	Fiber
[K].EIDQLQSEITR.[I]	1	Fiber
[K].EIEAATGIETR.[A]	1	Fiber
[R].FETGEGLEK.[KR]	1	Fiber
[K].GAGYDELGINAGLINR.[F]	1	Fiber
[R].ELGHGALAEK.[AS]	1	Fiber
[R].AALEAGVNK.[L]	1	Fiber
[K].IIGDHTDKYVQAYFQYDSK.[K]	1	Fiber
[R].EQVEEEATVQGILDK.[I]	1	Fiber
[RK].YTYFASVAK.[KN]	1	Fiber
[K].QALTTAGNK.[T]	1	Fiber
[K].LLDQENSSK.[F]	1	Fiber
[K].QIAYGEDAR.[K]	1	Fiber
[R].IQLVEEELDR.[A]	1	Fiber
[R].LGQNPPTSDVTATLK.[F]	1	Fiber
[K].MELFGSVGK.[A]	1	Fiber
[R].AHLLFTDIDR.[L]	1	Fiber
[R].MIAGLEEISK.[G]	1	Fiber
[K].AGVETTKPSK.[Q]	1	Fiber
[R].SPQWTGGGVVFAPTPR.[D]	1	Fiber
[R].GTLDTAGVAK.[R]	1	Fiber
[R].IEDALNATK.[A]	1	Fiber
[K].NCATIAEFK.[N]	1	Fiber
[K].TTLTAAISK.[VT]	1	Fiber
[K].TTLTAAITK.[VTIY]	1	Fiber
[R].DYTGLNIEK.[D]	1	Fiber
[K].TIEEPVNGR.[T]	1	Fiber
[K].DGDTITVEPWR.[S]	1	Fiber
[R].WVDIALECER.[Y]	1	Fiber
[K].EAENGEVAVR.[K]	1	Fiber
[K].VAVPNDTTNEAR.[A]	1	Fiber
[K].GQWNDDWNK.[AS]	1	Fiber
[R].EAIDPALEGR.[I]	1	Fiber
[K].TDFNSSVVVVQPIEK.[G]	1	Fiber
[K].GQEGNAEAEAR.[T]	1	Fiber
[R].EATSDLTGER.[G]	1	Fiber
[K].AGDTVTVAYR.[I]	1	Fiber
[R].TDGTVDYELNHENHALK.[L]	1	Fiber
[K].DGVITNENR.[I]	1	Fiber
[R].LREEPEEASDK.[S]	1	Fiber
[K].MEGVSDIAGIDAAMK.[L]	1	Fiber
[KR].HALNPNHPCQR.[G]	1	Fiber
[R].TNADTPADAK.[K]	1	Fiber
[K].SVEGNDDWANDASDKFVTNGAFTLK.[E]	1	Fiber
[R].STWEVISNSEDFK.[N]	1	Fiber
[K].LAAEAPAEVFGK.[E]	1	Fiber
[R].LTQEHLDYVIAAVK.[A]	1	Fiber
[K].IVDNTFGPDDR.[E]	1	Fiber
[K].AIIPDMIAQGGGK.[I]	1	Fiber
[R].TNADTPADAK.[K]	1	Fiber
[K].ITNSMFCVGFLEGGK.[D]	1	Fiber
[R].DLTDTALAK.[K]	1	Fiber
[R].VTEEQGAVK.[K]	1	Fiber
[K].VTVYDEVEK.[EKT]	1	Fiber
[K].DLVAEANAK.[V]	1	Fiber
[K].DIYESVESACK.[D]	1	Fiber
[K].DKPLVWFNR.[Q]	1	Fiber
[K].LYEALEGCPVTIR.[F]	1	Fiber
[K].SVQYPNSAR.[D]	1	Fiber
[R].SYCYYFNEDR.[E]	1	Fiber
[truncated: 81,062 more rows]
