# Supplementary material for: High-Throughput Stool Metaproteomics: Method and Application to Human Specimens
Source: mSystems. 2020 Jun 30;5(3):e00200-20. doi: 10.1128/mSystems.00200-20 (PMC7329322; doi:10.1128/mSystems.00200-20)
Supplement: TABLE S2 [file mSystems.00200-20-st002.csv]

day	Group	Sample	P08123	CK3_13530	FAEPRAM212_01384	HMPREF9441_02470	CC1_13800	HMPREF0240_01930	EUR_24640	ROSEINA2194_03477	P13533	RSAG_01923	RBR_08270	Q9Y6R7	P04746	P19961	P04745	BSFG_00169	P09093	P15086	P01009-1	ERE_28690	EUR_09880	P15085	HMPREF9436_00680	CK1_19040	PARMER_03319	FAEPRAA2165_00243	BSBG_00946	RBR_04040	PARMER_02849	ERE_25640	P01833	ERE_31990	FAEPRAA2165_01979	FP2_18420	HMPREF0105_3816	CK5_25200	HMPREF9445_02470	P0DOX7	P01834	ERE_13290	RBR_15700	RO1_41920	ERE_04540	HMPREF9010_02858	P07478	RBR_11180	EUR_31480
baseline	fiber	8000_1_1	0.000608906	1.43E-06	1.66E-05	1.43E-06	1.43E-06	1.43E-06	3.32E-05	1.43E-06	1.43E-06	0.000108024	1.43E-06	0.034865978	0.033674018	0.00474291	0.001463405	0.033030027	0.022517514	0.003428616	0.026715226	0.001828103	0.002114321	0.002874645	0.003607271	0.006599635	0.008106896	0.000276524	0.008698721	0.000656455	0.005135768	0.004778457	0.013445786	0.005993499	0.000368852	0.005487539	0.002515026	0.000294989	0.011004162	0.01632274	0.007169301	0.001781938	0.006647184	0.004063835	0.000179579	0.001546501	0.011849428	0.002474863	0.002630436
baseline	fiber	8000_1_2	7.06E-05	1.43E-05	1.89E-05	0.000347175	2.26E-05	3.79E-05	2.35E-05	6.56E-05	2.26E-05	1.34E-06	9.14E-05	0.020322657	0.027099954	0.005645747	0.005025726	0.028858912	0.017512941	0.011266564	0.021233068	0.002489318	0.002885891	0.044370058	0.006768987	0.008409296	0.007221884	0.000195748	0.008672909	0.001912232	0.006228834	0.005043269	0.004238119	0.006749135	0.00047598	0.006750058	0.002272795	0.00032363	0.010531125	0.004168407	0.002086743	0.00189792	0.008299419	0.005357204	7.43E-05	0.001557209	0.007001668	0.005830414	0.003860936
ramp	fiber	8000_1_3	1.98E-06	0.000131536	7.89E-05	1.98E-06	0.000102921	0.000194304	1.98E-05	6.88E-05	2.95E-05	8.17E-05	6.78E-05	0.01249315	0.033447063	0.007086328	0.004971137	0.011954083	0.014570495	0.021901896	0.011962852	0.005357899	0.005729431	0.006948792	0.007476321	0.014119581	0.003899927	0.000189689	0.008067541	0.001335206	0.004358226	0.008752451	0.00153551	0.006424495	0.001022288	0.009606281	0.002346417	0.000329994	0.006814949	0.002034885	0.000881522	0.003766083	0.00773247	0.005954196	7.80E-05	0.001047211	0.00721648	0.003108865	0.012064389
maintenance	fiber	8000_1_4	1.01E-05	0.000125038	1.24E-05	1.79E-05	0.000194913	6.80E-05	0.000228471	3.36E-05	0.00035167	0.00010665	0.000116764	0.012162728	0.008002908	0.0013768	0.002115537	0.02124501	0.017014855	0.003722186	0.013832356	0.006197668	0.007211305	0.008157826	0.008003827	0.020860241	0.003910203	0.000211921	0.007552862	0.001760649	0.005319182	0.013611241	0.001876493	0.007962454	0.000518541	0.006881701	0.002098988	0.000437174	0.004038919	0.001495402	0.000537389	0.004323933	0.009517157	0.007229233	8.92E-05	0.0007038	0.003833893	0.005656142	0.012456016
maintenance	fiber	8000_1_5	4.16E-07	0.000127478	1.11E-05	3.46E-05	4.16E-07	7.07E-05	0.000469727	0.000283129	2.86E-05	2.68E-05	8.27E-05	0.013192998	0.017720759	0.002090908	0.001449826	0.01346181	0.020825021	0.009403776	0.011469281	0.0048774	0.004839988	0.020895688	0.010227761	0.007864346	0.004149023	0.000461875	0.010136309	0.001213808	0.003757353	0.009966801	0.003430346	0.008725281	0.000666948	0.006589109	0.00674199	0.000284977	0.008704497	0.001019358	0.000405064	0.004076047	0.006392812	0.008840288	9.51E-05	0.001102958	0.004742071	0.003204027	0.021470723
baseline	fiber	8000_2_1	0.000503794	8.77E-07	2.63E-05	1.02E-05	1.62E-05	8.77E-07	8.77E-07	1.11E-05	2.17E-05	7.85E-05	6.97E-05	0.033562551	0.033676608	0.004799664	0.001873873	0.031160872	0.021479349	0.003289667	0.024919092	0.001681776	0.002125539	0.002657501	0.003485459	0.006100477	0.008139664	0.000258131	0.008771831	0.000749457	0.005370414	0.005145531	0.013943683	0.006249629	0.000424831	0.005132602	0.002681513	0.000268752	0.009945657	0.013212235	0.006887337	0.001819846	0.005839575	0.004609875	0.000189327	0.001573259	0.011643132	0.002223435	0.002791877
baseline	fiber	8000_2_2	7.20E-05	1.11E-05	5.54E-07	0.000391184	1.15E-05	6.37E-05	5.54E-06	0.000101606	7.85E-06	1.11E-05	0.000122389	0.023389779	0.03199168	0.005029052	0.004989333	0.026712768	0.01794876	0.01476571	0.020788657	0.002641303	0.002641303	0.049523853	0.006382725	0.00892935	0.006523127	0.000179658	0.008164069	0.00158275	0.005897786	0.005850216	0.005678409	0.007138307	0.000483554	0.006512504	0.00338811	0.000264176	0.011620532	0.004240217	0.001818292	0.001791504	0.007620475	0.005550477	7.25E-05	0.00151024	0.007308729	0.005605437	0.004238832
ramp	fiber	8000_2_3	2.57E-05	0.000130984	1.06E-05	4.23E-05	0.000145232	0.000156262	5.06E-05	8.73E-05	2.11E-05	9.28E-05	8.96E-05	0.012343772	0.036718792	0.007704172	0.005948523	0.01162221	0.015318263	0.022967744	0.012875982	0.005179163	0.005540404	0.007840212	0.007637531	0.013302025	0.003712599	0.000197625	0.007561238	0.001276292	0.004713595	0.00880398	0.001707391	0.00698215	0.000968824	0.009762693	0.003224051	0.000326312	0.008454689	0.002014859	0.001004213	0.0034851	0.007337876	0.006259668	7.72E-05	0.001106702	0.007559859	0.003064572	0.012238065
maintenance	fiber	8000_2_4	8.28E-06	7.59E-05	3.54E-05	5.66E-05	0.000113651	8.28E-05	0.000274696	4.60E-05	0.000285739	7.50E-05	0.000137578	0.014460874	0.00930515	0.001495413	0.002468582	0.021728121	0.019635003	0.004186236	0.015987576	0.005845455	0.006182728	0.009157449	0.007888419	0.019029016	0.004136543	0.00025491	0.00807293	0.001944497	0.005345757	0.012874816	0.002011676	0.008057285	0.000515802	0.007798234	0.00235447	0.000370402	0.005313087	0.001587899	0.000550772	0.003715526	0.0088326	0.007538262	0.000102608	0.000678687	0.004348201	0.006041929	0.012214534
maintenance	fiber	8000_2_5	8.77E-07	0.000123755	8.77E-07	6.97E-05	1.57E-05	2.22E-05	0.000439146	0.000248896	1.25E-05	4.39E-05	6.83E-05	0.013360027	0.018882374	0.002952579	0.001814308	0.012174193	0.023635869	0.009006889	0.012183428	0.004459345	0.004298186	0.02238354	0.009986311	0.007355588	0.004319428	0.000507951	0.009392932	0.001292965	0.00480429	0.010960191	0.003331233	0.00931166	0.000621085	0.006519316	0.005630864	0.000231348	0.007618337	0.001254176	0.000490403	0.004417786	0.006119421	0.008416281	7.43E-05	0.001280959	0.005158932	0.003589364	0.020312025
baseline	fiber	8001_1_1	2.71E-07	2.71E-07	2.71E-07	2.71E-07	2.71E-07	0.000112477	2.71E-07	2.71E-07	2.71E-07	2.71E-07	2.71E-07	0.017224008	0.004640298	2.71E-07	0.015660249	2.71E-06	0.013488788	0.010313528	0.027032601	0.005337415	0.004728905	0.006087534	2.71E-07	0.020406146	2.71E-07	0.000576952	0.009113904	2.71E-07	2.71E-07	0.006657204	0.002508488	0.000634809	0.006043838	2.71E-07	0.005763858	2.71E-07	2.71E-07	0.002775925	0.002187644	0.002415027	0.000984379	2.71E-07	2.71E-07	0.000350784	0.008280843	2.71E-07	0.008283271
baseline	fiber	8001_1_2	1.09E-06	1.09E-06	1.09E-06	1.09E-06	1.09E-06	0.000171691	1.09E-06	1.09E-06	1.09E-06	1.09E-06	1.09E-06	0.016642784	0.000524344	1.09E-06	0.001742305	1.25E-05	0.010605775	0.001787445	0.015939091	0.002681772	0.002124379	0.001819284	1.09E-06	0.01335324	1.09E-06	0.000205949	0.007867578	1.09E-06	1.09E-06	0.00576859	0.002154203	0.000523135	0.003897718	1.09E-06	0.003142034	1.09E-06	1.09E-06	0.00296067	0.00172296	0.001589556	0.001261086	1.09E-06	1.09E-06	0.000478801	0.008309704	1.09E-06	0.003803005
ramp	fiber	8001_1_3	1.41E-06	1.41E-06	1.41E-06	1.41E-06	1.41E-06	0.000357383	1.41E-06	1.41E-06	1.41E-06	1.41E-06	1.41E-06	0.018078851	0.003215243	1.41E-06	0.010023638	3.74E-05	0.012297128	0.005237196	0.021767788	0.002725853	0.003164533	0.003049028	1.41E-06	0.007916767	1.41E-06	0.000276489	0.005999453	1.41E-06	1.41E-06	0.005784138	0.002596664	0.000473694	0.006642985	1.41E-06	0.001712865	1.41E-06	1.41E-06	0.003614885	0.001617884	0.003597579	0.002015514	1.41E-06	1.41E-06	0.000397227	0.009161169	1.41E-06	0.00832808
maintenance	fiber	8001_1_4	2.28E-06	2.28E-06	2.28E-06	2.28E-06	2.28E-06	0.000449995	2.28E-06	2.28E-06	2.28E-06	2.28E-06	2.28E-06	0.015651656	0.001485425	2.28E-06	0.004694295	3.13E-05	0.008658099	0.002576553	0.012481655	0.004798479	0.005967745	0.002624237	2.28E-06	0.014587376	2.28E-06	0.000805022	0.005677232	2.28E-06	2.28E-06	0.010251715	0.00448793	0.000909607	0.007021206	2.28E-06	0.001858484	2.28E-06	2.28E-06	0.003910109	0.00217344	0.003391994	0.002332922	2.28E-06	2.28E-06	0.000391892	0.007382645	2.28E-06	0.010535015
maintenance	fiber	8001_1_5	9.72E-08	9.72E-08	9.72E-08	9.72E-08	9.72E-08	0.000349878	9.72E-08	9.72E-08	9.72E-08	9.72E-08	9.72E-08	0.017687452	0.004613202	9.72E-08	0.012288645	2.88E-05	0.009234909	0.007926917	0.013707188	0.004730638	0.005054599	0.004946882	9.72E-08	0.017283311	9.72E-08	0.00049809	0.004807984	9.72E-08	9.72E-08	0.009928995	0.00380978	0.0007034	0.00504569	9.72E-08	0.002477491	9.72E-08	9.72E-08	0.003136346	0.001804867	0.002201719	0.002046623	9.72E-08	9.72E-08	0.000355952	0.006581265	9.72E-08	0.009084672
baseline	fiber	8001_2_1	1.22E-08	1.22E-08	1.22E-08	1.22E-08	1.22E-08	0.000212691	1.22E-08	1.22E-08	1.22E-08	1.22E-08	1.22E-08	0.017759061	0.005374794	1.22E-08	0.017153399	1.22E-07	0.017640764	0.011784682	0.026423875	0.005789237	0.00485988	0.005465947	1.22E-08	0.020405743	1.22E-08	0.000579734	0.008484128	1.22E-08	1.22E-08	0.007360717	0.002771055	0.000720312	0.00563853	1.22E-08	0.005996256	1.22E-08	1.22E-08	0.003432624	0.001723807	0.002229403	0.000886819	1.22E-08	1.22E-08	0.000488986	0.009198364	1.22E-08	0.009114098
baseline	fiber	8001_2_2	1.33E-06	1.33E-06	1.33E-06	1.33E-06	1.33E-06	0.000195645	1.33E-06	1.33E-06	1.33E-06	1.33E-06	1.33E-06	0.017791191	0.000560768	1.33E-06	0.001817966	1.53E-05	0.015431378	0.001866676	0.016703471	0.002602558	0.002254745	0.001933501	1.33E-06	0.013013595	1.33E-06	0.000206514	0.007391023	1.33E-06	1.33E-06	0.007256568	0.002734195	0.000477438	0.00391692	1.33E-06	0.004816644	1.33E-06	1.33E-06	0.003073957	0.001617491	0.001590519	0.001260016	1.33E-06	1.33E-06	0.000669862	0.010281815	1.33E-06	0.004159665
ramp	fiber	8001_2_3	1.01E-07	1.01E-07	1.01E-07	1.01E-07	1.01E-07	0.000414706	1.01E-07	1.01E-07	1.01E-07	1.01E-07	1.01E-07	0.019174871	0.003303066	1.01E-07	0.009839539	2.15E-05	0.012578055	0.005353105	0.020146838	0.002898485	0.003246368	0.003554967	1.01E-07	0.007378035	1.01E-07	0.000251901	0.006826849	1.01E-07	1.01E-07	0.005272513	0.00259758	0.000519597	0.006879092	1.01E-07	0.002474464	1.01E-07	1.01E-07	0.003452506	0.001483059	0.003603565	0.00260082	1.01E-07	1.01E-07	0.000467354	0.009479912	1.01E-07	0.009066826
maintenance	fiber	8001_2_4	7.27E-07	7.27E-07	7.27E-07	7.27E-07	7.27E-07	0.000558018	7.27E-07	7.27E-07	7.27E-07	7.27E-07	7.27E-07	0.017827516	0.001151165	7.27E-07	0.004678956	3.76E-05	0.006724081	0.003106248	0.010661704	0.005210729	0.005396466	0.002194119	7.27E-07	0.017799655	7.27E-07	0.000964217	0.006525827	7.27E-07	7.27E-07	0.008707025	0.005086366	0.000717106	0.006423672	7.27E-07	0.005531327	7.27E-07	7.27E-07	0.004931719	0.002319289	0.003547576	0.002108518	7.27E-07	7.27E-07	0.000455055	0.006659477	7.27E-07	0.012823924
maintenance	fiber	8001_2_5	1.09E-06	1.09E-06	1.09E-06	1.09E-06	1.09E-06	0.00044938	1.09E-06	1.09E-06	1.09E-06	1.09E-06	1.09E-06	0.019644547	0.004622768	1.09E-06	0.01265921	5.24E-05	0.010563851	0.009811795	0.012800271	0.004228603	0.005362733	0.004715062	1.09E-06	0.018915866	1.09E-06	0.000532807	0.004914159	1.09E-06	1.09E-06	0.012977605	0.004685641	0.000556183	0.00463365	1.09E-06	0.004991541	1.09E-06	1.09E-06	0.003829199	0.001759231	0.002087702	0.002209417	1.09E-06	1.09E-06	0.000375222	0.007534265	1.09E-06	0.01016082
baseline	fiber	8002_1_1	1.76E-07	0.000263863	0.010627242	1.76E-07	1.76E-07	4.73E-05	1.76E-07	1.76E-07	1.76E-07	1.76E-07	1.76E-07	0.020869942	0.010350659	0.001506529	0.035183107	0.001884873	0.009034933	0.002054802	0.019734256	0.000456297	0.001132424	0.010116803	1.76E-07	1.76E-07	0.000893024	0.00208644	1.76E-07	0.004870208	1.76E-07	0.000820942	0.006668975	1.76E-07	0.000429225	0.000688848	0.013298158	1.76E-07	1.76E-07	0.005512089	0.002783768	0.001524794	0.00512559	1.76E-07	1.76E-07	1.76E-07	0.006955016	0.000444881	0.000613179
baseline	fiber	8002_1_2	5.87E-08	0.000403714	0.004936933	5.87E-08	5.87E-08	0.000161877	5.87E-08	5.87E-08	5.87E-08	5.87E-08	5.87E-08	0.0260913	0.007485522	0.00102283	0.027643494	0.001483984	0.009814793	0.002386059	0.019174307	0.001640314	0.003970564	0.018220993	5.87E-08	5.87E-08	0.000622706	0.002344611	5.87E-08	0.006220855	5.87E-08	0.002022814	0.007164052	5.87E-08	0.000441246	0.000860953	0.011985777	5.87E-08	5.87E-08	0.007186571	0.003785841	0.003524749	0.0055146	5.87E-08	5.87E-08	5.87E-08	0.005036148	0.000545357	0.002143243
ramp	fiber	8002_1_3	2.10E-06	0.000372652	0.008830533	2.10E-06	2.10E-06	0.000333545	2.10E-06	2.10E-06	2.10E-06	2.10E-06	2.10E-06	0.027724939	0.005355785	0.001094363	0.024383997	0.00136456	0.009912937	0.004030009	0.015554433	0.000833539	0.002313805	0.004518045	2.10E-06	2.10E-06	0.001145752	0.000914986	2.10E-06	0.006182213	2.10E-06	0.001939537	0.005720681	2.10E-06	0.000491267	0.000667736	0.010103304	2.10E-06	2.10E-06	0.005944983	0.002126671	0.003246567	0.007890661	2.10E-06	2.10E-06	2.10E-06	0.014858902	0.002783741	0.003104035
maintenance	fiber	8002_1_4	7.51E-08	0.000223537	0.022223214	7.51E-08	7.51E-08	0.000156313	7.51E-08	7.51E-08	7.51E-08	7.51E-08	7.51E-08	0.020299813	0.006159844	0.00088436	0.027101553	0.001369289	0.007748429	0.002542453	0.016262433	0.000950932	0.002096684	0.000983891	7.51E-08	7.51E-08	0.001150973	0.000663433	7.51E-08	0.011363209	7.51E-08	0.000969206	0.00366373	7.51E-08	0.000631453	0.000372345	0.006540348	7.51E-08	7.51E-08	0.003908806	0.001739024	0.003932954	0.015508279	7.51E-08	7.51E-08	7.51E-08	0.007888425	0.005138099	0.001836271
maintenance	fiber	8002_1_5	1.97E-08	0.002764408	0.005417387	1.97E-08	1.97E-08	0.000445058	1.97E-08	1.97E-08	1.97E-08	1.97E-08	1.97E-08	0.020288492	0.000317571	5.24E-06	0.003807902	0.006278336	0.010801346	0.004115314	0.009321642	0.002334098	0.004957581	0.001654712	1.97E-08	1.97E-08	0.000331336	0.003935717	1.97E-08	0.0170338	1.97E-08	0.003141298	0.006539865	1.97E-08	0.000186479	0.000343134	0.009958095	1.97E-08	1.97E-08	0.002057165	0.000836696	0.006764033	0.010955052	1.97E-08	1.97E-08	1.97E-08	0.002416686	0.005437051	0.001096914
baseline	fiber	8002_2_1	1.63E-08	0.000238948	0.009872292	1.63E-08	1.63E-08	8.32E-05	1.63E-08	1.63E-08	1.63E-08	1.63E-08	1.63E-08	0.020539446	0.010985426	0.001360243	0.037829911	0.002155432	0.010417107	0.001860338	0.016070914	0.000367563	0.001395172	0.011271054	1.63E-08	1.63E-08	0.000979297	0.001715402	1.63E-08	0.004686262	1.63E-08	0.000862761	0.010653771	1.63E-08	0.000356464	0.000678326	0.015781369	1.63E-08	1.63E-08	0.006168917	0.002839634	0.00122608	0.005022814	1.63E-08	1.63E-08	1.63E-08	0.009515828	0.000467777	0.000760261
baseline	fiber	8002_2_2	1.63E-07	0.00042373	0.005083457	1.63E-07	1.63E-07	0.000155596	1.63E-07	1.63E-07	1.63E-07	1.63E-07	1.63E-07	0.026666293	0.008512441	0.000804402	0.0266614	0.001409172	0.01071101	0.002619689	0.01696682	0.001504095	0.004007658	0.019963593	1.63E-07	1.63E-07	0.000670661	0.00240179	1.63E-07	0.006124678	1.63E-07	0.001975776	0.008890504	1.63E-07	0.000444607	0.000891497	0.012531191	1.63E-07	1.63E-07	0.00776969	0.00352456	0.003214347	0.005295159	1.63E-07	1.63E-07	1.63E-07	0.005631468	0.00043319	0.002235103
ramp	fiber	8002_2_3	1.49E-06	0.000357551	0.009316107	1.49E-06	1.49E-06	0.000396775	1.49E-06	1.49E-06	1.49E-06	1.49E-06	1.49E-06	0.029310451	0.005694887	0.000513798	0.024348495	0.001400382	0.013980805	0.003899999	0.015436295	0.000924187	0.002332998	0.00379724	1.49E-06	1.49E-06	0.001143321	0.000771183	1.49E-06	0.006468987	1.49E-06	0.001670409	0.005918559	1.49E-06	0.000494672	0.000692087	0.011061073	1.49E-06	1.49E-06	0.006267358	0.002389078	0.002826697	0.007752347	1.49E-06	1.49E-06	1.49E-06	0.014918283	0.002674989	0.003145349
maintenance	fiber	8002_2_4	9.79E-09	0.000233727	0.022678329	9.79E-09	9.79E-09	0.000159953	9.79E-09	9.79E-09	9.79E-09	9.79E-09	9.79E-09	0.021404585	0.00771624	0.000929357	0.028339016	0.001417375	0.009629795	0.002673819	0.015831709	0.000809882	0.002167193	0.001216945	9.79E-09	9.79E-09	0.001305408	0.00079356	9.79E-09	0.011324638	9.79E-09	0.001359596	0.004677469	9.79E-09	0.000516745	0.000324149	0.006774805	9.79E-09	9.79E-09	0.004014155	0.001758172	0.003848001	0.015283626	9.79E-09	9.79E-09	9.79E-09	0.008872142	0.004588026	0.001820521
maintenance	fiber	8002_2_5	9.83E-09	0.003708207	0.005856064	9.83E-09	9.83E-09	0.000545893	9.83E-09	9.83E-09	9.83E-09	9.83E-09	9.83E-09	0.021192517	0.000289658	4.10E-05	0.003438537	0.005869499	0.011015181	0.004123361	0.008440046	0.002207492	0.005130937	0.001731065	9.83E-09	9.83E-09	0.00033422	0.00368822	9.83E-09	0.017536737	9.83E-09	0.003337288	0.007118893	9.83E-09	0.000189392	0.000296866	0.011019768	9.83E-09	9.83E-09	0.002042676	0.000819495	0.00664181	0.011042705	9.83E-09	9.83E-09	9.83E-09	0.0026446	0.004829811	0.000996435
baseline	fiber	8003_1_1	0.001006931	0.003386782	0.00430313	2.61E-07	2.61E-07	5.12E-05	2.61E-07	2.61E-07	2.61E-07	2.61E-07	2.61E-07	0.023038627	0.008461694	0.000890729	0.002840542	0.014464848	0.016146116	0.005589586	0.025996742	0.000834458	2.61E-07	0.001593887	0.009528555	2.61E-07	2.61E-07	0.000402589	0.002648854	2.61E-07	2.61E-07	0.000613034	0.004921196	2.61E-07	2.61E-07	0.000927328	0.003546903	2.61E-07	2.61E-07	0.00206876	0.003082095	0.003890018	2.61E-07	2.61E-07	2.61E-07	2.61E-07	0.002159342	2.61E-07	2.61E-07
baseline	fiber	8003_1_2	5.69E-05	0.005146765	0.002768708	1.18E-06	1.18E-06	5.42E-05	1.18E-06	1.18E-06	1.18E-06	1.18E-06	1.18E-06	0.02051421	0.011373057	0.001154198	0.00318167	0.006738965	0.011662631	0.01530689	0.011747318	0.000944757	1.18E-06	0.002401277	0.017560648	1.18E-06	1.18E-06	0.000643346	0.002589318	1.18E-06	1.18E-06	0.000682502	0.006333744	1.18E-06	1.18E-06	0.001968282	0.00506481	1.18E-06	1.18E-06	0.003025955	0.002979514	0.001788892	1.18E-06	1.18E-06	1.18E-06	1.18E-06	0.002040221	1.18E-06	1.18E-06
ramp	fiber	8003_1_3	0.00035034	0.005448624	0.002047653	2.31E-06	2.31E-06	0.000166332	2.31E-06	2.31E-06	2.31E-06	2.31E-06	2.31E-06	0.021590999	0.007775461	0.00131706	0.000810813	0.008739462	0.022604401	0.011089413	0.015080025	0.001177468	2.31E-06	0.004476011	0.012982065	2.31E-06	2.31E-06	0.000386144	0.002872062	2.31E-06	2.31E-06	0.001123082	0.00438854	2.31E-06	2.31E-06	0.000910068	0.006701327	2.31E-06	2.31E-06	0.002914212	0.002184526	0.002696212	2.31E-06	2.31E-06	2.31E-06	2.31E-06	0.002924636	2.31E-06	2.31E-06
maintenance	fiber	8003_1_4	0.000154536	0.004157374	0.004854613	4.57E-07	4.57E-07	8.14E-05	4.57E-07	4.57E-07	4.57E-07	4.57E-07	4.57E-07	0.024589909	0.010294907	0.00224351	0.001999362	0.009127203	0.017458867	0.012896409	0.017632149	0.000455834	4.57E-07	0.003972206	0.00966762	4.57E-07	4.57E-07	0.000283468	0.001421453	4.57E-07	4.57E-07	0.000873721	0.005634149	4.57E-07	4.57E-07	0.00098025	0.003385153	4.57E-07	4.57E-07	0.003359092	0.002409933	0.00340207	4.57E-07	4.57E-07	4.57E-07	4.57E-07	0.002326264	4.57E-07	4.57E-07
maintenance	fiber	8003_1_5	0.000213426	0.005528551	0.003515598	1.09E-06	1.09E-06	0.000186064	1.09E-06	1.09E-06	1.09E-06	1.09E-06	1.09E-06	0.020940362	0.006757118	0.001492157	0.001202117	0.006783112	0.012427041	0.016103621	0.014225199	0.000819045	1.09E-06	0.003013044	0.012685614	1.09E-06	1.09E-06	0.000374407	0.001544601	1.09E-06	1.09E-06	0.000729661	0.007180321	1.09E-06	1.09E-06	0.001638545	0.003770524	1.09E-06	1.09E-06	0.005155512	0.003353249	0.004186887	1.09E-06	1.09E-06	1.09E-06	1.09E-06	0.002322146	1.09E-06	1.09E-06
baseline	fiber	8003_2_1	0.000666359	0.00377116	0.004305069	5.94E-07	5.94E-07	6.71E-05	5.94E-07	5.94E-07	5.94E-07	5.94E-07	5.94E-07	0.023455454	0.008063897	0.001118514	0.002461279	0.014897383	0.018759887	0.006713825	0.026003967	0.000694219	5.94E-07	0.002810672	0.009588438	5.94E-07	5.94E-07	0.000290019	0.002577743	5.94E-07	5.94E-07	0.000750852	0.005389785	5.94E-07	5.94E-07	0.000990632	0.006150685	5.94E-07	5.94E-07	0.00300889	0.003145906	0.003627749	5.94E-07	5.94E-07	5.94E-07	5.94E-07	0.002069868	5.94E-07	5.94E-07
baseline	fiber	8003_2_2	4.68E-05	0.004522773	0.002668768	1.55E-06	1.55E-06	7.45E-05	1.55E-06	1.55E-06	1.55E-06	1.55E-06	1.55E-06	0.021869535	0.014046815	0.002210265	0.003719371	0.006323157	0.014815682	0.015800849	0.013305667	0.000827032	1.55E-06	0.003622581	0.017763914	1.55E-06	1.55E-06	0.000465773	0.002406571	1.55E-06	1.55E-06	0.00061573	0.007410113	1.55E-06	1.55E-06	0.001719044	0.006889356	1.55E-06	1.55E-06	0.00319316	0.002644684	0.001810836	1.55E-06	1.55E-06	1.55E-06	1.55E-06	0.001674512	1.55E-06	1.55E-06
ramp	fiber	8003_2_3	0.000312214	0.004603104	0.001711714	1.50E-06	1.50E-06	0.000152921	1.50E-06	1.50E-06	1.50E-06	1.50E-06	1.50E-06	0.02333456	0.007947795	0.001180586	0.00096941	0.007504051	0.022072506	0.01076318	0.015947475	0.000869738	1.50E-06	0.003593643	0.012457599	1.50E-06	1.50E-06	0.000314944	0.00250044	1.50E-06	1.50E-06	0.000712266	0.004553496	1.50E-06	1.50E-06	0.000939827	0.00757414	1.50E-06	1.50E-06	0.003274148	0.002198694	0.002674752	1.50E-06	1.50E-06	1.50E-06	1.50E-06	0.002691591	1.50E-06	1.50E-06
maintenance	fiber	8003_2_4	0.000192749	0.003904417	0.00521291	2.15E-07	2.15E-07	7.05E-05	2.15E-07	2.15E-07	2.15E-07	2.15E-07	2.15E-07	0.025014274	0.011482502	0.001971895	0.002183873	0.008796842	0.018073495	0.01356611	0.017377128	0.000502703	2.15E-07	0.004255119	0.010230324	2.15E-07	2.15E-07	0.000262339	0.001493916	2.15E-07	2.15E-07	0.000885911	0.005975205	2.15E-07	2.15E-07	0.000916586	0.003928224	2.15E-07	2.15E-07	0.003300075	0.002316645	0.00369656	2.15E-07	2.15E-07	2.15E-07	2.15E-07	0.002331296	2.15E-07	2.15E-07
maintenance	fiber	8003_2_5	0.000175522	0.005151682	0.003115172	1.14E-06	1.14E-06	0.000197405	1.14E-06	1.14E-06	1.14E-06	1.14E-06	1.14E-06	0.021995401	0.007649563	0.001579241	0.001295671	0.006182474	0.012877381	0.016283873	0.013630073	0.00075634	1.14E-06	0.002983872	0.0130643	1.14E-06	1.14E-06	0.000405296	0.001663127	1.14E-06	1.14E-06	0.000478696	0.007856998	1.14E-06	1.14E-06	0.00154049	0.005504549	1.14E-06	1.14E-06	0.004998955	0.003305738	0.004228482	1.14E-06	1.14E-06	1.14E-06	1.14E-06	0.002166442	1.14E-06	1.14E-06
baseline	fermented	8004_1_1	2.31E-06	2.31E-06	0.004152309	2.31E-06	2.31E-06	2.31E-06	2.31E-06	2.31E-06	3.17E-05	2.31E-06	2.31E-06	0.023374534	0.001743336	0.002996233	0.008370318	2.31E-06	0.010198948	0.008608334	0.012791188	0.000351549	0.000122178	0.001895482	2.31E-06	2.31E-06	2.31E-06	0.000617227	0.001290357	2.31E-06	2.31E-06	0.000450674	0.004631799	2.31E-06	2.31E-06	0.006890932	0.006501923	2.31E-06	2.31E-06	2.31E-06	0.004649664	0.005638035	2.31E-06	2.31E-06	0.00058092	2.31E-06	0.005489347	0.000439724	2.31E-06
baseline	fermented	8004_1_2	1.22E-06	1.22E-06	0.001817312	1.22E-06	1.22E-06	1.22E-06	1.22E-06	1.22E-06	0.000684969	1.22E-06	1.22E-06	0.024084015	0.001034987	0.001880477	0.005901627	1.22E-06	0.012542116	0.006138642	0.013210859	0.000176168	0.000140239	0.00394002	1.22E-06	1.22E-06	1.22E-06	0.00066063	0.001041361	1.22E-06	1.22E-06	0.000545889	0.003955087	1.22E-06	1.22E-06	0.006335672	0.004022888	1.22E-06	1.22E-06	1.22E-06	0.004273232	0.00400898	1.22E-06	1.22E-06	0.000117638	1.22E-06	0.00538819	0.000437522	1.22E-06
ramp	fermented	8004_1_3	1.22E-07	1.22E-07	0.002223574	1.22E-07	1.22E-07	1.22E-07	1.22E-07	1.22E-07	2.45E-05	1.22E-07	1.22E-07	0.020815707	0.000375257	0.001402553	0.005835134	1.22E-07	0.014362331	0.005349747	0.017748387	0.001243477	0.000136934	0.001825009	1.22E-07	1.22E-07	1.22E-07	0.000650873	0.000917749	1.22E-07	1.22E-07	0.000336799	0.001383907	1.22E-07	1.22E-07	0.00540452	0.003536975	1.22E-07	1.22E-07	1.22E-07	0.001959029	0.006778521	1.22E-07	1.22E-07	0.000174227	1.22E-07	0.002774223	0.000688166	1.22E-07
maintenance	fermented	8004_1_4	4.31E-07	4.31E-07	0.003346578	4.31E-07	4.31E-07	4.31E-07	4.31E-07	4.31E-07	0.000912597	4.31E-07	4.31E-07	0.027242308	0.002361229	0.005113571	0.014616688	4.31E-07	0.014330338	0.008453165	0.015430343	0.000282277	0.000123387	0.004170127	4.31E-07	4.31E-07	4.31E-07	0.000666988	0.001640114	4.31E-07	4.31E-07	0.000177514	0.006064581	4.31E-07	4.31E-07	0.007248979	0.008227344	4.31E-07	4.31E-07	4.31E-07	0.005388281	0.004003671	4.31E-07	4.31E-07	0.000168202	4.31E-07	0.007159349	0.000351536	4.31E-07
maintenance	fermented	8004_1_5	8.72E-07	8.72E-07	0.000887206	8.72E-07	8.72E-07	8.72E-07	8.72E-07	8.72E-07	0.000759383	8.72E-07	8.72E-07	0.031077176	0.002466396	0.008318931	0.019350028	8.72E-07	0.016457749	0.012438307	0.011683573	0.000346283	5.87E-05	0.005559705	8.72E-07	8.72E-07	8.72E-07	0.000515939	0.001941161	8.72E-07	8.72E-07	0.000104582	0.006933218	8.72E-07	8.72E-07	0.005685204	0.009379279	8.72E-07	8.72E-07	8.72E-07	0.006543939	0.003531392	8.72E-07	8.72E-07	0.00016094	8.72E-07	0.006603784	0.000657706	8.72E-07
baseline	fermented	8004_2_1	1.22E-06	1.22E-06	0.004231493	1.22E-06	1.22E-06	1.22E-06	1.22E-06	1.22E-06	0.000122274	1.22E-06	1.22E-06	0.023572235	0.002275688	0.003178546	0.00905987	1.22E-06	0.011340773	0.008755633	0.012294627	0.000372038	0.000140238	0.0016846	1.22E-06	1.22E-06	1.22E-06	0.000672218	0.001346753	1.22E-06	1.22E-06	0.000463598	0.005522035	1.22E-06	1.22E-06	0.00664684	0.007645895	1.22E-06	1.22E-06	1.22E-06	0.004580931	0.005874949	1.22E-06	1.22E-06	0.000430567	1.22E-06	0.005590995	0.000432305	1.22E-06
baseline	fermented	8004_2_2	2.36E-06	2.36E-06	0.001907058	2.36E-06	2.36E-06	2.36E-06	2.36E-06	2.36E-06	0.00085616	2.36E-06	2.36E-06	0.025323539	0.000889576	0.001424244	0.006028838	2.36E-06	0.012817618	0.006227034	0.012632098	0.000172269	0.000149799	0.003967372	2.36E-06	2.36E-06	2.36E-06	0.000582488	0.000949496	2.36E-06	2.36E-06	0.000503555	0.005104693	2.36E-06	2.36E-06	0.006395269	0.005245273	2.36E-06	2.36E-06	2.36E-06	0.003959306	0.003843499	2.36E-06	2.36E-06	9.33E-05	2.36E-06	0.005451535	0.000372193	2.36E-06
ramp	fermented	8004_2_3	2.31E-06	2.31E-06	0.001897265	2.31E-06	2.31E-06	2.31E-06	2.31E-06	2.31E-06	2.31E-05	2.31E-06	2.31E-06	0.0197213	0.000649519	0.001510551	0.006951068	2.31E-06	0.015113574	0.005118351	0.01588758	0.001197029	9.57E-05	0.001571641	2.31E-06	2.31E-06	2.31E-06	0.000730205	0.000782651	2.31E-06	2.31E-06	0.000367696	0.001467326	2.31E-06	2.31E-06	0.005071093	0.004237725	2.31E-06	2.31E-06	2.31E-06	0.001757218	0.006205879	2.31E-06	2.31E-06	0.000175779	2.31E-06	0.00301188	0.00058036	2.31E-06
maintenance	fermented	8004_2_4	2.33E-07	2.33E-07	0.003433668	2.33E-07	2.33E-07	2.33E-07	2.33E-07	2.33E-07	0.000904149	2.33E-07	2.33E-07	0.027679654	0.001924812	0.004019734	0.013734673	2.33E-07	0.013844196	0.008693694	0.013967118	0.000229533	6.70E-05	0.004198583	2.33E-07	2.33E-07	2.33E-07	0.000681607	0.001664985	2.33E-07	2.33E-07	0.00016312	0.006922681	2.33E-07	2.33E-07	0.007216296	0.011343805	2.33E-07	2.33E-07	2.33E-07	0.005322943	0.004267909	2.33E-07	2.33E-07	0.000191666	2.33E-07	0.006950644	0.00037634	2.33E-07
maintenance	fermented	8004_2_5	1.10E-06	1.10E-06	0.000778385	1.10E-06	1.10E-06	1.10E-06	1.10E-06	1.10E-06	0.000691318	1.10E-06	1.10E-06	0.032868641	0.002356633	0.009233821	0.021012921	1.10E-06	0.01697414	0.012306731	0.010234519	0.00035988	5.28E-05	0.00572209	1.10E-06	1.10E-06	1.10E-06	0.000498027	0.001961926	1.10E-06	1.10E-06	9.40E-05	0.008957526	1.10E-06	1.10E-06	0.005581621	0.010512555	1.10E-06	1.10E-06	1.10E-06	0.006295576	0.003530886	1.10E-06	1.10E-06	0.000149756	1.10E-06	0.006975865	0.000560716	1.10E-06
baseline	fiber	8006_1_1	6.53E-05	0.000544769	0.004098553	2.38E-07	2.38E-07	7.82E-05	2.38E-07	2.38E-07	0.000137589	2.38E-07	2.38E-07	0.024748311	0.000286349	0.000884624	0.008555778	0.016787869	0.012671676	0.00998517	0.010961226	0.001188319	0.002003267	0.006036848	2.38E-07	0.000392774	2.38E-07	0.021324766	2.38E-07	2.38E-07	2.38E-07	0.005664947	0.00643903	2.38E-07	2.38E-07	0.001433803	0.00163901	2.38E-07	2.38E-07	0.005211022	0.002191128	0.004332571	0.005840754	2.38E-07	0.00014435	2.38E-07	0.015445498	2.38E-07	2.38E-07
baseline	fiber	8006_1_2	5.71E-05	0.00096197	0.005179931	1.24E-07	1.24E-07	0.000158269	1.24E-07	1.24E-07	0.000207691	1.24E-07	1.24E-07	0.021901448	0.000419501	0.001111414	0.011687499	0.013673806	0.015721597	0.008010242	0.008264414	0.002023374	0.002595261	0.00391319	1.24E-07	0.000688971	1.24E-07	0.016392917	1.24E-07	1.24E-07	1.24E-07	0.007616923	0.003554878	1.24E-07	1.24E-07	0.001309692	0.001738019	1.24E-07	1.24E-07	0.002138104	0.000827824	0.005895378	0.008384146	1.24E-07	0.000141501	1.24E-07	0.00649433	1.24E-07	1.24E-07
ramp	fiber	8006_1_3	5.15E-05	0.000861515	0.006051497	8.83E-08	8.83E-08	0.000349843	8.83E-08	8.83E-08	0.000112103	8.83E-08	8.83E-08	0.019937546	7.27E-05	0.000452531	0.004635941	0.007941064	0.011787871	0.008894968	0.005466561	0.001794235	0.002282074	0.002331505	8.83E-08	0.000674089	8.83E-08	0.017172635	8.83E-08	8.83E-08	8.83E-08	0.004002162	0.007881923	8.83E-08	8.83E-08	0.001688311	0.00265016	8.83E-08	8.83E-08	0.003346316	0.001750983	0.008403893	0.00927247	8.83E-08	8.18E-05	8.83E-08	0.001711555	8.83E-08	8.83E-08
maintenance	fiber	8006_1_4	0.000120929	0.000863278	0.003414272	8.83E-08	8.83E-08	0.000234209	8.83E-08	8.83E-08	0.000551097	8.83E-08	8.83E-08	0.020327628	0.000476068	0.001528831	0.016068321	0.008331776	0.013395809	0.010777435	0.010456722	0.00265427	0.003257152	0.007838937	8.83E-08	0.000443114	8.83E-08	0.016574989	8.83E-08	8.83E-08	8.83E-08	0.006285979	0.002476553	8.83E-08	8.83E-08	0.002057861	0.001518239	8.83E-08	8.83E-08	0.002595717	0.001294034	0.008440937	0.010157782	8.83E-08	0.000150058	8.83E-08	0.00248185	8.83E-08	8.83E-08
maintenance	fiber	8006_1_5	0.000120726	0.000160183	0.000208473	2.65E-08	2.65E-08	2.65E-07	2.65E-08	2.65E-08	0.004510728	2.65E-08	2.65E-08	0.020012511	0.000185506	0.000510287	0.00830888	0.006301593	0.009845926	0.001953108	0.008902203	0.004358202	0.003897971	0.001662188	2.65E-08	0.000696382	2.65E-08	0.007479994	2.65E-08	2.65E-08	2.65E-08	0.009600646	0.019166842	2.65E-08	2.65E-08	0.001113916	0.002141264	2.65E-08	2.65E-08	0.008651329	0.005399977	0.004130884	0.008063012	2.65E-08	0.00014281	2.65E-08	0.001214325	2.65E-08	2.65E-08
baseline	fiber	8006_2_1	1.74E-05	0.000781609	0.004541339	5.59E-08	5.59E-08	0.000160089	5.59E-08	5.59E-08	0.000186868	5.59E-08	5.59E-08	0.021494551	0.000308112	0.001222442	0.007986188	0.017229836	0.011733263	0.007805794	0.010223603	0.001265995	0.002296272	0.00535061	5.59E-08	0.000485563	5.59E-08	0.021044008	5.59E-08	5.59E-08	5.59E-08	0.005283809	0.006090726	5.59E-08	5.59E-08	0.00147876	0.003016671	5.59E-08	5.59E-08	0.004437163	0.002107932	0.004836208	0.005256735	5.59E-08	0.000222182	5.59E-08	0.014126941	5.59E-08	5.59E-08
baseline	fiber	8006_2_2	4.91E-05	0.001138763	0.005430531	1.55E-06	1.55E-06	0.000175621	1.55E-06	1.55E-06	0.000167147	1.55E-06	1.55E-06	0.021964956	0.00041553	0.001503741	0.012923811	0.014320601	0.016403512	0.00677443	0.009009586	0.002044923	0.002837996	0.003855198	1.55E-06	0.000440661	1.55E-06	0.017335387	1.55E-06	1.55E-06	1.55E-06	0.006529553	0.003997799	1.55E-06	1.55E-06	0.001357633	0.003458662	1.55E-06	1.55E-06	0.00172787	0.000769111	0.006015546	0.008364374	1.55E-06	0.000198999	1.55E-06	0.008526553	1.55E-06	1.55E-06
ramp	fiber	8006_2_3	5.27E-05	0.000729513	0.005972576	1.08E-06	1.08E-06	0.000288759	1.08E-06	1.08E-06	0.00015463	1.08E-06	1.08E-06	0.0170699	0.00022433	0.000779592	0.005663024	0.007273751	0.011000095	0.007868841	0.007782155	0.001685699	0.002617285	0.002525913	1.08E-06	0.000427282	1.08E-06	0.021389284	1.08E-06	1.08E-06	1.08E-06	0.006435587	0.006932569	1.08E-06	1.08E-06	0.001654949	0.002396176	1.08E-06	1.08E-06	0.002573942	0.001362089	0.00830198	0.007930049	1.08E-06	0.000279388	1.08E-06	0.002149003	1.08E-06	1.08E-06
maintenance	fiber	8006_2_4	0.000110689	0.000948008	0.003257281	1.66E-06	1.66E-06	0.000239192	1.66E-06	1.66E-06	0.000436329	1.66E-06	1.66E-06	0.017701702	0.000828558	0.00284899	0.019546317	0.007767768	0.012275626	0.008052229	0.011948525	0.002437777	0.003450329	0.008223957	1.66E-06	0.000294683	1.66E-06	0.018479443	1.66E-06	1.66E-06	1.66E-06	0.005775958	0.002382287	1.66E-06	1.66E-06	0.001497946	0.002568909	1.66E-06	1.66E-06	0.001761963	0.000998534	0.008039962	0.008368231	1.66E-06	0.000264017	1.66E-06	0.002600743	1.66E-06	1.66E-06
maintenance	fiber	8006_2_5	0.00013725	0.000133126	0.000122523	2.95E-09	2.95E-09	2.95E-08	2.95E-09	2.95E-09	0.004344273	2.95E-09	2.95E-09	0.020118846	0.000250053	0.000765476	0.009869011	0.005881999	0.011481841	0.001893809	0.009308526	0.004023239	0.004039733	0.001559521	2.95E-09	0.000464469	2.95E-09	0.007361408	2.95E-09	2.95E-09	2.95E-09	0.009567416	0.020833368	2.95E-09	2.95E-09	0.000962514	0.004706542	2.95E-09	2.95E-09	0.00736023	0.005121825	0.004292731	0.007815274	2.95E-09	0.000200278	2.95E-09	0.001333618	2.95E-09	2.95E-09
baseline	fermented	8008_1_1	3.26E-07	3.26E-07	0.002555991	3.26E-07	3.26E-07	3.26E-07	3.26E-07	3.26E-07	3.26E-07	3.26E-07	0.000311153	0.017202247	0.001926542	0.000592185	0.006444787	3.26E-07	0.016201091	0.00611966	0.01578094	3.26E-07	0.001106116	0.006340448	3.26E-07	0.001642405	3.26E-07	0.002810628	0.003559942	0.009710966	3.26E-07	3.26E-07	0.003893764	3.26E-07	0.000666402	3.26E-07	0.000677271	3.26E-07	3.26E-07	3.26E-07	0.003737256	0.006655639	0.008956683	3.26E-07	3.26E-07	0.004861693	0.015946454	0.012626864	3.26E-07
baseline	fermented	8008_1_2	3.87E-06	3.87E-06	0.007403128	3.87E-06	3.87E-06	3.87E-06	3.87E-06	3.87E-06	3.87E-06	3.87E-06	0.000365199	0.021470748	0.001041594	0.000398759	0.004850704	3.87E-06	0.015310882	0.002083188	0.016211523	3.87E-06	0.001040069	0.002585984	3.87E-06	0.000854876	3.87E-06	0.001319841	0.003187937	0.009216307	3.87E-06	3.87E-06	0.010542249	3.87E-06	0.000462829	3.87E-06	0.000969592	3.87E-06	3.87E-06	3.87E-06	0.00818234	0.010556283	0.012846021	3.87E-06	3.87E-06	0.006024099	0.005740971	0.013693879	3.87E-06
ramp	fermented	8008_1_3	2.06E-06	2.06E-06	0.006822001	2.06E-06	2.06E-06	2.06E-06	2.06E-06	2.06E-06	2.06E-06	2.06E-06	0.000253077	0.015224041	0.002552632	0.001122838	0.010145256	2.06E-06	0.017762818	0.004942395	0.016058087	2.06E-06	0.000973208	0.004559084	2.06E-06	0.000947038	2.06E-06	0.002491671	0.003315558	0.006378962	2.06E-06	2.06E-06	0.003398377	2.06E-06	0.001039402	2.06E-06	0.001040326	2.06E-06	2.06E-06	2.06E-06	0.003184401	0.009731157	0.012800411	2.06E-06	2.06E-06	0.005365729	0.009051974	0.008910965	2.06E-06
maintenance	fermented	8008_1_4	4.80E-06	4.80E-06	0.004017918	4.80E-06	4.80E-06	4.80E-06	4.80E-06	4.80E-06	4.80E-06	4.80E-06	0.000309748	0.012099306	0.002722746	0.001165503	0.009481327	4.80E-06	0.010051021	0.006468268	0.009511695	4.80E-06	0.000941999	0.005100822	4.80E-06	0.000994231	4.80E-06	0.003158519	0.003700275	0.009305804	4.80E-06	4.80E-06	0.00379411	4.80E-06	0.00055208	4.80E-06	0.001096569	4.80E-06	4.80E-06	4.80E-06	0.003185243	0.008923174	0.009188282	4.80E-06	4.80E-06	0.005464928	0.006693595	0.014657764	4.80E-06
maintenance	fermented	8008_1_5	3.21E-06	3.21E-06	0.005024788	3.21E-06	3.21E-06	3.21E-06	3.21E-06	3.21E-06	3.21E-06	3.21E-06	0.000183972	0.015833516	0.008782283	0.004335123	0.021933666	3.21E-06	0.015497101	0.003513525	0.014715297	3.21E-06	0.000896289	0.002512241	3.21E-06	0.001503916	3.21E-06	0.002484385	0.003040892	0.007866709	3.21E-06	3.21E-06	0.002658867	3.21E-06	0.000427941	3.21E-06	0.001227499	3.21E-06	3.21E-06	3.21E-06	0.002751006	0.011392478	0.011941027	3.21E-06	3.21E-06	0.007060722	0.017542525	0.010097023	3.21E-06
baseline	fermented	8008_2_1	9.33E-09	9.33E-09	0.002724354	9.33E-09	9.33E-09	9.33E-09	9.33E-09	9.33E-09	9.33E-09	9.33E-09	0.000216791	0.013412753	0.001822975	0.000565461	0.006597359	9.33E-09	0.015811143	0.004712799	0.015489533	9.33E-09	0.001607117	0.007339177	9.33E-09	0.001648173	9.33E-09	0.002515649	0.004035054	0.009001036	9.33E-09	9.33E-09	0.002506629	9.33E-09	0.000524094	9.33E-09	0.000402168	9.33E-09	9.33E-09	9.33E-09	0.00293959	0.007180549	0.008031229	9.33E-09	9.33E-09	0.005811996	0.016737404	0.010679068	9.33E-09
baseline	fermented	8008_2_2	4.44E-06	4.44E-06	0.007651248	4.44E-06	4.44E-06	4.44E-06	4.44E-06	4.44E-06	4.44E-06	4.44E-06	0.000322478	0.017095291	0.001583489	0.00037876	0.005631805	4.44E-06	0.016591495	0.001607218	0.017015584	4.44E-06	0.001504086	0.002547881	4.44E-06	0.000766342	4.44E-06	0.001249754	0.003210786	0.00800719	4.44E-06	4.44E-06	0.008864191	4.44E-06	0.000516269	4.44E-06	0.000879817	4.44E-06	4.44E-06	4.44E-06	0.00725819	0.011674617	0.013365802	4.44E-06	4.44E-06	0.007383834	0.006574597	0.012673691	4.44E-06
ramp	fermented	8008_2_3	1.76E-06	1.76E-06	0.007487921	1.76E-06	1.76E-06	1.76E-06	1.76E-06	1.76E-06	1.76E-06	1.76E-06	0.000204435	0.014446409	0.003569127	0.001469895	0.011629959	1.76E-06	0.021469341	0.004529323	0.016137389	1.76E-06	0.001235859	0.004554916	1.76E-06	0.000843023	1.76E-06	0.002412514	0.003382268	0.006062429	1.76E-06	1.76E-06	0.003447022	1.76E-06	0.001115911	1.76E-06	0.000633347	1.76E-06	1.76E-06	1.76E-06	0.003054495	0.010474579	0.013038801	1.76E-06	1.76E-06	0.007437969	0.010260586	0.008292093	1.76E-06
maintenance	fermented	8008_2_4	1.86E-07	1.86E-07	0.003915297	1.86E-07	1.86E-07	1.86E-07	1.86E-07	1.86E-07	1.86E-07	1.86E-07	0.000274093	0.011241833	0.003922755	0.001420185	0.010001891	1.86E-07	0.011178437	0.006226126	0.010022401	1.86E-07	0.00134498	0.006087837	1.86E-07	0.001077724	1.86E-07	0.003193706	0.004300642	0.008779662	1.86E-07	1.86E-07	0.00362318	1.86E-07	0.000635199	1.86E-07	0.000730913	1.86E-07	1.86E-07	1.86E-07	0.003234105	0.009261033	0.008613093	1.86E-07	1.86E-07	0.007244495	0.007524492	0.013713638	1.86E-07
maintenance	fermented	8008_2_5	1.45E-06	1.45E-06	0.005030983	1.45E-06	1.45E-06	1.45E-06	1.45E-06	1.45E-06	1.45E-06	1.45E-06	0.000205983	0.014864422	0.010404138	0.00417617	0.023311878	1.45E-06	0.017445846	0.003405047	0.014224856	1.45E-06	0.001222309	0.003048978	1.45E-06	0.001308778	1.45E-06	0.002189223	0.003096536	0.007122001	1.45E-06	1.45E-06	0.002391809	1.45E-06	0.00032982	1.45E-06	0.000791505	1.45E-06	1.45E-06	1.45E-06	0.002403544	0.011783327	0.01118607	1.45E-06	1.45E-06	0.008450235	0.019049856	0.009585766	1.45E-06
baseline	fiber	8009_1_1	0.000140601	0.000103946	0.000113246	7.66E-07	7.66E-07	0.000145251	7.66E-07	7.66E-07	0.000227587	7.66E-07	7.66E-07	0.018733798	0.002821586	0.003839162	0.023345716	0.010432619	0.023449936	0.013429271	0.012349601	7.66E-07	0.000471039	0.013857912	7.66E-07	7.66E-07	7.66E-07	0.001765987	0.005668885	7.66E-07	0.001796077	0.000186009	0.004216103	7.66E-07	5.66E-05	0.001084321	0.002895442	7.66E-07	7.66E-07	0.003651239	0.002214049	0.000566232	7.66E-07	7.66E-07	7.66E-07	7.66E-07	0.005963216	0.00085646	0.000162757
baseline	fiber	8009_1_2	2.50E-06	0.000126988	6.94E-05	2.50E-07	2.50E-07	0.000133844	2.50E-07	2.50E-07	0.001150294	2.50E-07	2.50E-07	0.017232749	0.004851862	0.00592152	0.019446119	0.017013057	0.014037212	0.012631297	0.012998546	2.50E-07	0.000904547	0.007615147	2.50E-07	2.50E-07	2.50E-07	0.003036185	0.002763833	2.50E-07	0.001536469	0.000269883	0.012593722	2.50E-07	5.68E-05	0.001139324	0.002971183	2.50E-07	2.50E-07	0.003530696	0.00323942	0.000719414	2.50E-07	2.50E-07	2.50E-07	2.50E-07	0.005884219	0.001006302	0.000194733
ramp	fiber	8009_1_3	6.04E-06	0.000304725	0.000113105	1.10E-08	1.10E-08	0.000114478	1.10E-08	1.10E-08	0.00015648	1.10E-08	1.10E-08	0.015755923	0.000902919	0.000965237	0.002915476	0.026521496	0.016478753	0.003025561	0.013323615	1.10E-08	0.001104147	0.001391028	1.10E-08	1.10E-08	1.10E-08	0.00326989	0.003855181	1.10E-08	0.001776738	0.000607528	0.002681853	1.10E-08	9.94E-05	0.002120995	0.002540198	1.10E-08	1.10E-08	0.001351496	0.001213683	0.001148346	1.10E-08	1.10E-08	1.10E-08	1.10E-08	0.003958953	0.000788441	0.000470539
maintenance	fiber	8009_1_4	6.23E-05	0.000131435	4.65E-05	1.85E-06	1.85E-06	0.000137694	1.85E-06	1.85E-06	0.000263415	1.85E-06	1.85E-06	0.020982856	0.001368234	0.001605525	0.010039976	0.024922652	0.01331933	0.003990683	0.012420235	1.85E-06	0.000835145	0.003223296	1.85E-06	1.85E-06	1.85E-06	0.003068186	0.004045108	1.85E-06	0.001557087	0.000329269	0.019784699	1.85E-06	6.10E-05	0.001375581	0.004526221	1.85E-06	1.85E-06	0.007000363	0.00447098	0.000878685	1.85E-06	1.85E-06	1.85E-06	1.85E-06	0.002860556	0.001050939	0.000243278
maintenance	fiber	8009_1_5	1.85E-05	0.000244094	6.42E-05	1.85E-06	1.85E-06	0.000256612	1.85E-06	1.85E-06	4.73E-05	1.85E-06	1.85E-06	0.013296185	0.001625116	0.002639862	0.008730783	0.035165865	0.020970043	0.005493612	0.010858782	1.85E-06	0.00116278	0.002828443	1.85E-06	1.85E-06	1.85E-06	0.004137897	0.004940659	1.85E-06	0.002075752	0.000456622	0.003521811	1.85E-06	9.44E-05	0.001952208	0.003395002	1.85E-06	1.85E-06	0.00176145	0.001244689	0.001226185	1.85E-06	1.85E-06	1.85E-06	1.85E-06	0.006175007	0.001271901	0.000321105
baseline	fiber	8009_2_1	0.000218509	6.23E-05	8.26E-05	2.75E-08	2.75E-08	0.000173215	2.75E-08	2.75E-08	0.000302783	2.75E-08	2.75E-08	0.017104623	0.004952957	0.004874722	0.026920772	0.008400783	0.023527847	0.011486807	0.012465705	2.75E-08	0.000548193	0.015886629	2.75E-08	2.75E-08	2.75E-08	0.001580071	0.005801188	2.75E-08	0.002178499	0.000166078	0.003860138	2.75E-08	1.89E-05	0.001178465	0.004805545	2.75E-08	2.75E-08	0.003036613	0.002063206	0.000575644	2.75E-08	2.75E-08	2.75E-08	2.75E-08	0.00744467	0.000851251	0.000148235
baseline	fiber	8009_2_2	1.29E-05	0.000108058	3.65E-05	2.47E-07	2.47E-07	0.00010751	2.47E-07	2.47E-07	0.001202628	2.47E-07	2.47E-07	0.01710283	0.006720458	0.007040519	0.020002302	0.016540049	0.014776834	0.01251858	0.012969189	2.47E-07	0.001001322	0.008799894	2.47E-07	2.47E-07	2.47E-07	0.002971329	0.00272998	2.47E-07	0.001771717	0.000298394	0.014005616	2.47E-07	3.76E-05	0.001033684	0.005847489	2.47E-07	2.47E-07	0.003175652	0.002900844	0.00067221	2.47E-07	2.47E-07	2.47E-07	2.47E-07	0.006214723	0.000888875	0.000179914
ramp	fiber	8009_2_3	5.95E-05	0.000288134	6.31E-05	9.60E-08	9.60E-08	0.000206085	9.60E-08	9.60E-08	0.000224745	9.60E-08	9.60E-08	0.016223887	0.001102594	0.0011701	0.003688395	0.025547366	0.01635094	0.003154385	0.013303851	9.60E-08	0.001166807	0.001900589	9.60E-08	9.60E-08	9.60E-08	0.002971626	0.003517435	9.60E-08	0.001599283	0.000605082	0.002682119	9.60E-08	0.000110589	0.002123688	0.006077715	9.60E-08	9.60E-08	0.001087501	0.001116864	0.001090794	9.60E-08	9.60E-08	9.60E-08	9.60E-08	0.003960338	0.000938495	0.000476931
maintenance	fiber	8009_2_4	9.11E-05	0.000129965	4.05E-05	7.11E-07	7.11E-07	0.000130786	7.11E-07	7.11E-07	0.000273336	7.11E-07	7.11E-07	0.02148494	0.00167887	0.002065481	0.011407889	0.024605186	0.01365149	0.003599885	0.012158948	7.11E-07	0.001041085	0.003297272	7.11E-07	7.11E-07	7.11E-07	0.002815993	0.004166531	7.11E-07	0.001717723	0.000329426	0.021811356	7.11E-07	9.08E-05	0.001272286	0.006605489	7.11E-07	7.11E-07	0.006949964	0.004467775	0.000791006	7.11E-07	7.11E-07	7.11E-07	7.11E-07	0.003308764	0.00090346	0.00035624
maintenance	fiber	8009_2_5	0.000102361	0.000261529	7.33E-05	8.78E-08	8.78E-08	0.000311201	8.78E-08	8.78E-08	5.46E-05	8.78E-08	8.78E-08	0.013844307	0.002105132	0.002504149	0.008714164	0.034922792	0.020703343	0.005248147	0.010189485	8.78E-08	0.001161925	0.003328254	8.78E-08	8.78E-08	8.78E-08	0.003675679	0.004932556	8.78E-08	0.002096899	0.000523882	0.003788469	8.78E-08	7.85E-05	0.001771428	0.006303869	8.78E-08	8.78E-08	0.001714347	0.00114738	0.001442664	8.78E-08	8.78E-08	8.78E-08	8.78E-08	0.006255021	0.001083439	0.00036636
baseline	fermented	8010_1_1	0.000153487	1.95E-07	1.95E-07	1.95E-07	1.95E-07	0.000324717	1.95E-05	1.95E-07	0.003626897	1.95E-07	1.95E-07	0.022554547	0.009849759	0.001011858	0.028769424	0.023829905	0.013085399	0.028618155	0.020039762	1.95E-07	0.003736911	0.018536391	1.95E-07	0.004572659	1.95E-07	0.000621931	0.006047195	0.000289673	1.95E-07	0.002282781	0.008465274	0.000606405	0.000421866	0.008050949	0.000330928	1.95E-07	1.95E-07	0.006036105	0.007669451	0.003209023	0.002370614	1.95E-07	1.95E-07	0.00063657	0.008678204	0.001202608	0.00204013
baseline	fermented	8010_1_2	6.08E-05	1.51E-07	1.51E-07	1.51E-07	1.51E-07	0.000414855	0.00018724	1.51E-07	0.00018724	1.51E-07	1.51E-07	0.017530857	0.003944898	0.000752951	0.017785538	0.015894064	0.014156552	0.032834362	0.016651896	1.51E-07	0.006737961	0.028355698	1.51E-07	0.00731654	1.51E-07	0.001473069	0.004940994	0.00043216	1.51E-07	0.003417787	0.012866729	0.000766706	0.000378472	0.008711519	0.000376254	1.51E-07	1.51E-07	0.00745941	0.008639197	0.004271458	0.002189638	1.51E-07	1.51E-07	0.000428166	0.005970368	0.00209868	0.003378298
ramp	fermented	8010_1_3	0.000142675	1.63E-06	1.63E-06	1.63E-06	1.63E-06	0.000358449	8.63E-05	1.63E-06	0.000758732	1.63E-06	1.63E-06	0.014271905	0.005599114	0.001111016	0.029094695	0.021593688	0.013886595	0.020847286	0.014126148	1.63E-06	0.003140612	0.019389271	1.63E-06	0.009625279	1.63E-06	0.000742439	0.008194566	0.000774144	1.63E-06	0.002862748	0.006989755	0.000640276	0.000627946	0.009394093	0.000313092	1.63E-06	1.63E-06	0.003419797	0.003480566	0.004059633	0.003235288	1.63E-06	1.63E-06	0.000516096	0.007937839	0.001939764	0.001974552
maintenance	fermented	8010_1_4	4.93E-05	1.78E-08	1.78E-08	1.78E-08	1.78E-08	0.000333884	1.78E-07	1.78E-08	0.000804518	1.78E-08	1.78E-08	0.008415473	0.040487419	0.004740974	0.094392796	0.010032501	0.02917133	0.017667431	0.029549613	1.78E-08	0.001075355	0.073029999	1.78E-08	0.007671338	1.78E-08	0.000566093	0.002368267	0.000138082	1.78E-08	0.001913172	0.005392314	0.002487701	0.000906193	0.012624097	3.11E-06	1.78E-08	1.78E-08	0.013036568	0.016691087	0.002278136	0.000587405	1.78E-08	1.78E-08	0.000101675	0.01022253	0.001191681	0.000814286
maintenance	fermented	8010_1_5	6.06E-05	1.02E-06	1.02E-06	1.02E-06	1.02E-06	0.000456125	0.000135378	1.02E-06	0.001813882	1.02E-06	1.02E-06	0.017759229	0.002716841	0.000858718	0.015931632	0.030543998	0.015014959	0.008598242	0.021163133	1.02E-06	0.007367899	0.0098976	1.02E-06	0.007991697	1.02E-06	0.001753714	0.007451514	0.000436216	1.02E-06	0.004203339	0.005402713	0.000933928	0.001214858	0.014340283	0.000364546	1.02E-06	1.02E-06	0.002184179	0.001416597	0.004310845	0.002867703	1.02E-06	1.02E-06	0.000988344	0.00416308	0.002376185	0.004376321
baseline	fermented	8010_2_1	0.000138553	1.24E-06	1.24E-06	1.24E-06	1.24E-06	0.000355207	2.38E-05	1.24E-06	0.004101872	1.24E-06	1.24E-06	0.021519825	0.012106611	0.001178582	0.03034132	0.023160397	0.014739999	0.024988501	0.019374461	1.24E-06	0.003721955	0.018723174	1.24E-06	0.004132759	1.24E-06	0.000776161	0.006207964	0.00035609	1.24E-06	0.002289212	0.0077722	0.000627018	0.000386536	0.007784996	0.000584658	1.24E-06	1.24E-06	0.004705504	0.007087819	0.00333939	0.00206285	1.24E-06	1.24E-06	0.000679527	0.008312733	0.00112828	0.002146246
baseline	fermented	8010_2_2	9.64E-05	8.40E-07	8.40E-07	8.40E-07	8.40E-07	0.000341772	0.000118935	8.40E-07	0.000179508	8.40E-07	8.40E-07	0.017347677	0.005107122	0.00065171	0.01927672	0.015225421	0.015928861	0.030186444	0.015722825	8.40E-07	0.006711636	0.030652456	8.40E-07	0.006976476	8.40E-07	0.002020123	0.00505716	0.000431083	8.40E-07	0.003761257	0.012496553	0.000595116	0.000527027	0.008956806	0.000581852	8.40E-07	8.40E-07	0.005419712	0.006427342	0.004974481	0.002510895	8.40E-07	8.40E-07	0.00049873	0.005971941	0.001873776	0.004194993
ramp	fermented	8010_2_3	0.000210721	3.83E-06	3.83E-06	3.83E-06	3.83E-06	0.000398367	9.36E-05	3.83E-06	0.000745359	3.83E-06	3.83E-06	0.013360742	0.006972942	0.000881631	0.026630056	0.022022498	0.014036442	0.020582718	0.013583653	3.83E-06	0.003050227	0.02086484	3.83E-06	0.009996176	3.83E-06	0.000644353	0.00924385	0.000741876	3.83E-06	0.002906118	0.00726769	0.000708788	0.000733604	0.009199007	0.000455401	3.83E-06	3.83E-06	0.003792539	0.004042008	0.004183939	0.003574852	3.83E-06	3.83E-06	0.000633904	0.007823227	0.001837712	0.002049303
maintenance	fermented	8010_2_4	0.000167792	6.66E-08	6.66E-08	6.66E-08	6.66E-08	0.000397285	0.000130505	6.66E-08	0.002341543	6.66E-08	6.66E-08	0.015830159	0.011243399	0.001251782	0.037136199	0.011917675	0.016753903	0.012595501	0.015435093	6.66E-08	0.004988928	0.019959264	6.66E-08	0.009589005	6.66E-08	0.002217696	0.005191788	0.000534449	6.66E-08	0.003014486	0.005408408	0.00083896	0.001175876	0.010413317	0.000457211	6.66E-08	6.66E-08	0.002736608	0.003610636	0.004565009	0.003402894	6.66E-08	6.66E-08	0.000458987	0.008070887	0.002092518	0.002346425
maintenance	fermented	8010_2_5	7.79E-05	6.64E-07	6.64E-07	6.64E-07	6.64E-07	0.000508283	0.000148323	6.64E-07	0.001717448	6.64E-07	6.64E-07	0.019116406	0.00297266	0.000874442	0.017626535	0.027372909	0.020647897	0.0108785	0.020844038	6.64E-07	0.007513116	0.009934103	6.64E-07	0.008217983	6.64E-07	0.002027377	0.008128103	0.000446297	6.64E-07	0.005208132	0.006320776	0.000661034	0.00126141	0.014585248	0.000545917	6.64E-07	6.64E-07	0.002333321	0.001295059	0.004482455	0.003027561	6.64E-07	6.64E-07	0.00084035	0.004680367	0.002057484	0.004533372
baseline	fermented	8011_1_1	0.000186497	0.000354044	3.12E-05	7.65E-07	7.65E-07	7.65E-07	7.65E-07	7.65E-07	0.000431169	7.65E-07	7.65E-07	0.022006922	0.001106014	0.001861641	0.01341013	7.65E-07	0.010970051	0.008327186	0.013534129	7.65E-07	0.00628603	0.005363188	7.65E-07	0.003066721	7.65E-07	0.015405411	0.00598717	0.009086802	0.000972707	0.006096541	0.003968619	0.000368671	0.00058276	0.001508594	0.000736678	7.65E-07	7.65E-07	0.003464647	0.001659852	0.009121708	0.009574485	7.65E-07	7.65E-07	7.65E-07	0.007468504	0.004209635	0.004260166
baseline	fermented	8011_1_2	0.000248424	0.000835398	4.69E-05	3.03E-07	3.03E-07	3.03E-07	3.03E-07	3.03E-07	0.000591962	3.03E-07	3.03E-07	0.019635178	0.005822178	0.007546517	0.043999067	3.03E-07	0.010110244	0.025568432	0.012624752	3.03E-07	0.003089177	0.011819617	3.03E-07	0.002088827	3.03E-07	0.01656795	0.006188663	0.003598663	0.000732303	0.00461165	0.006706796	0.00027902	0.00046459	0.001629558	0.000846373	3.03E-07	3.03E-07	0.006795257	0.004482948	0.005928599	0.004565423	3.03E-07	3.03E-07	3.03E-07	0.012633399	0.001357189	0.00315968
ramp	fermented	8011_1_3	6.80E-05	0.000412401	1.85E-05	1.85E-06	1.85E-06	1.85E-06	1.85E-06	1.85E-06	0.001267581	1.85E-06	1.85E-06	0.019203573	0.000705936	0.000989565	0.005121833	1.85E-06	0.010013858	0.01058805	0.014629187	1.85E-06	0.006269557	0.036468959	1.85E-06	0.003811989	1.85E-06	0.017313593	0.005534235	0.005943004	0.000779898	0.006572998	0.005302445	0.000673908	0.00049891	0.001481541	0.000706927	1.85E-06	1.85E-06	0.004062599	0.002418937	0.008189254	0.00506306	1.85E-06	1.85E-06	1.85E-06	0.003786234	0.002627614	0.007571147
maintenance	fermented	8011_1_4	0.00011447	0.00051312	3.26E-05	1.20E-07	1.20E-07	1.20E-07	1.20E-07	1.20E-07	0.000444904	1.20E-07	1.20E-07	0.017903977	0.000300485	0.000216961	0.002475091	1.20E-07	0.011162533	0.003754564	0.013248956	1.20E-07	0.002496055	0.004106627	1.20E-07	0.007581005	1.20E-07	0.017743585	0.008505088	0.007799963	0.001587945	0.006455934	0.003073066	0.000207977	0.000294162	0.001228228	0.000756703	1.20E-07	1.20E-07	0.00255695	0.001067836	0.005013739	0.007238592	1.20E-07	1.20E-07	1.20E-07	0.008590941	0.00335425	0.001026241
maintenance	fermented	8011_1_5	0.000111216	0.000327027	0.000101617	1.22E-06	1.22E-06	1.22E-06	1.22E-06	1.22E-06	0.000178739	1.22E-06	1.22E-06	0.013398823	0.000763945	0.000909915	0.009089221	1.22E-06	0.012008297	0.00421957	0.010378129	1.22E-06	0.004643248	0.005252285	1.22E-06	0.005007678	1.22E-06	0.016937197	0.00798501	0.00618868	0.001199539	0.006813606	0.002446742	0.000382965	0.00035814	0.001167432	0.0007656	1.22E-06	1.22E-06	0.00188934	0.000929444	0.0061718	0.008231604	1.22E-06	1.22E-06	1.22E-06	0.007551071	0.002756225	0.002472559
baseline	fermented	8011_2_1	0.000153255	0.000374143	3.23E-05	2.60E-07	2.60E-07	2.60E-07	2.60E-07	2.60E-07	0.000482088	2.60E-07	2.60E-07	0.022878694	0.001576198	0.002040295	0.014507619	2.60E-07	0.014655211	0.008567975	0.013563433	2.60E-07	0.007099721	0.00577273	2.60E-07	0.002764594	2.60E-07	0.015331534	0.005559505	0.0081905	0.000955847	0.006062582	0.004168213	0.000445107	0.000587701	0.001643164	0.000741623	2.60E-07	2.60E-07	0.003431921	0.001688808	0.008964106	0.009631767	2.60E-07	2.60E-07	2.60E-07	0.008472356	0.004607989	0.004495713
baseline	fermented	8011_2_2	0.000253134	0.000880336	1.13E-05	1.13E-06	1.13E-06	1.13E-06	1.13E-06	1.13E-06	0.000767353	1.13E-06	1.13E-06	0.021751281	0.008910706	0.008967032	0.046251914	1.13E-06	0.012925395	0.028334416	0.012355512	1.13E-06	0.003095256	0.01156596	1.13E-06	0.001962449	1.13E-06	0.015697939	0.00563057	0.003732729	0.000709702	0.004533878	0.007136119	0.000358827	0.000538075	0.001589375	0.000830305	1.13E-06	1.13E-06	0.006768346	0.003879838	0.005540118	0.004574631	1.13E-06	1.13E-06	1.13E-06	0.014565463	0.001429676	0.003408691
ramp	fermented	8011_2_3	6.04E-05	0.000415327	8.62E-06	8.62E-07	8.62E-07	8.62E-07	8.62E-07	8.62E-07	0.001399571	8.62E-07	8.62E-07	0.020630321	0.000941451	0.001154422	0.006276341	8.62E-07	0.015332253	0.012617039	0.014103191	8.62E-07	0.006730149	0.038310563	8.62E-07	0.003241339	8.62E-07	0.01713355	0.005550847	0.006146303	0.00095472	0.006818057	0.00625876	0.000652846	0.000479019	0.001445018	0.00081473	8.62E-07	8.62E-07	0.004346665	0.002354292	0.007999018	0.004969655	8.62E-07	8.62E-07	8.62E-07	0.005059222	0.002811416	0.007906134
maintenance	fermented	8011_2_4	0.000118108	0.000645769	3.89E-05	1.63E-07	1.63E-07	1.63E-07	1.63E-07	1.63E-07	0.000494724	1.63E-07	1.63E-07	0.017968412	0.000418535	0.000314401	0.002754748	1.63E-07	0.016395744	0.004015678	0.012764333	1.63E-07	0.002653941	0.004279176	1.63E-07	0.006617052	1.63E-07	0.018451159	0.008361061	0.007200939	0.001815206	0.006676938	0.003451088	0.000181654	0.00026749	0.001130179	0.001110217	1.63E-07	1.63E-07	0.002422049	0.001088924	0.00495023	0.007044903	1.63E-07	1.63E-07	1.63E-07	0.010593804	0.003239491	0.001262926
maintenance	fermented	8011_2_5	0.000205162	0.000305104	9.66E-05	1.95E-06	1.95E-06	1.95E-06	1.95E-06	1.95E-06	0.000212089	1.95E-06	1.95E-06	0.014379804	0.001051867	0.001232621	0.009926933	1.95E-06	0.018587932	0.005230309	0.010420377	1.95E-06	0.004883315	0.00600181	1.95E-06	0.004272447	1.95E-06	0.016178434	0.007158567	0.006215218	0.00110794	0.006456663	0.002860062	0.000363486	0.000321926	0.001155767	0.001114537	1.95E-06	1.95E-06	0.001829305	0.001049558	0.006029187	0.007854864	1.95E-06	1.95E-06	1.95E-06	0.009639971	0.002599817	0.002670403
baseline	fiber	8012_1_1	9.47E-05	0.000225853	0.005746581	1.18E-06	1.18E-06	1.18E-06	1.18E-06	1.18E-06	1.18E-06	1.18E-06	1.18E-06	0.02610934	0.000581709	0.00578404	0.000590156	0.00010246	0.011665766	0.00912593	0.01903702	1.18E-06	0.000658095	0.002680489	0.030589676	1.18E-06	1.18E-06	0.001387802	0.000919938	1.18E-06	1.18E-06	0.00013845	0.007371254	1.18E-06	1.18E-06	0.002915523	0.002477038	1.18E-06	1.18E-06	0.001591621	0.001405797	0.001176272	0.000453909	1.18E-06	1.18E-06	1.18E-06	0.002720519	0.002031575	0.001233561
baseline	fiber	8012_1_2	0.000231338	0.000289719	0.004282302	1.86E-06	1.86E-06	1.86E-06	1.86E-06	1.86E-06	1.86E-06	1.86E-06	1.86E-06	0.024370735	0.001063643	0.008605106	0.000647673	5.29E-05	0.010708674	0.006018065	0.012610825	1.86E-06	0.000857117	0.002011252	0.019435652	1.86E-06	1.86E-06	0.000796181	0.000877916	1.86E-06	1.86E-06	0.000119683	0.022850985	1.86E-06	1.86E-06	0.001821876	0.002549823	1.86E-06	1.86E-06	0.00595129	0.005076294	0.00126287	0.00059075	1.86E-06	1.86E-06	1.86E-06	0.001981331	0.002763282	0.002185667
ramp	fiber	8012_1_3	0.000301982	4.03E-07	4.03E-07	4.03E-08	4.03E-08	4.03E-08	4.03E-08	4.03E-08	4.03E-08	4.03E-08	4.03E-08	0.008689309	4.03E-07	0.01423896	0.000736631	4.03E-07	0.021990073	0.018314616	0.025475325	4.03E-08	0.001681424	0.03158826	0.004803125	4.03E-08	4.03E-08	4.03E-07	4.03E-07	4.03E-08	4.03E-08	4.03E-07	0.008143616	4.03E-08	4.03E-08	0.001797599	4.03E-07	4.03E-08	4.03E-08	0.00155462	0.000461402	0.000163818	0.001386405	4.03E-08	4.03E-08	4.03E-08	0.007968804	4.03E-07	0.00873512
maintenance	fiber	8012_1_4	0.002963654	0.000149138	1.03E-05	7.35E-08	7.35E-08	7.35E-08	7.35E-08	7.35E-08	7.35E-08	7.35E-08	7.35E-08	0.013776509	0.003121975	0.042703725	0.00396464	8.85E-05	0.011002767	0.024800582	0.014849493	7.35E-08	0.000117547	0.048566749	0.001750716	7.35E-08	7.35E-08	6.17E-05	0.000881603	7.35E-08	7.35E-08	0.00013775	0.001874507	7.35E-08	7.35E-08	0.000133342	7.57E-05	7.35E-08	7.35E-08	0.006718913	0.004814652	0.000278439	0.000139954	7.35E-08	7.35E-08	7.35E-08	0.010848854	0.001597905	2.53E-05
maintenance	fiber	8012_1_5	8.11E-05	7.23E-05	0.000118208	2.57E-08	2.57E-08	2.57E-08	2.57E-08	2.57E-08	2.57E-08	2.57E-08	2.57E-08	0.017729007	0.003350574	0.033247302	0.004303948	9.32E-05	0.01154254	0.047252021	0.017063444	2.57E-08	0.000109765	0.059410565	0.002269448	2.57E-08	2.57E-08	8.19E-05	0.000430248	2.57E-08	2.57E-08	0.000112334	0.003080752	2.57E-08	2.57E-08	0.000158957	0.000207782	2.57E-08	2.57E-08	0.007799529	0.005786321	0.000540013	0.000128487	2.57E-08	2.57E-08	2.57E-08	0.011698927	0.001165194	6.72E-05
baseline	fiber	8012_2_1	5.17E-05	0.000222004	0.005444082	3.32E-08	3.32E-08	3.32E-08	3.32E-08	3.32E-08	3.32E-08	3.32E-08	3.32E-08	0.027119196	0.000539311	0.004972739	0.000535247	5.54E-05	0.012454381	0.009617829	0.016370662	3.32E-08	0.000753557	0.002469747	0.031171783	3.32E-08	3.32E-08	0.001203106	0.000843689	3.32E-08	3.32E-08	0.000144801	0.00891377	3.32E-08	3.32E-08	0.002907475	0.007473146	3.32E-08	3.32E-08	0.001332023	0.001190547	0.001005482	0.00041224	3.32E-08	3.32E-08	3.32E-08	0.002767476	0.001863946	0.001331284
baseline	fiber	8012_2_2	0.000237591	0.000177007	0.004886124	1.93E-06	1.93E-06	1.93E-06	1.93E-06	1.93E-06	1.93E-06	1.93E-06	1.93E-06	0.026322951	0.001043429	0.00851933	0.00073613	5.00E-05	0.012543411	0.007170427	0.011949616	1.93E-06	0.000862407	0.001716056	0.019156539	1.93E-06	1.93E-06	0.000799999	0.000926641	1.93E-06	1.93E-06	8.98E-05	0.02934375	1.93E-06	1.93E-06	0.002098902	0.005916414	1.93E-06	1.93E-06	0.005150722	0.004454738	0.001248903	0.000548539	1.93E-06	1.93E-06	1.93E-06	0.001798902	0.002537952	0.002145617
ramp	fiber	8012_2_3	3.67E-05	6.61E-05	0.003428209	1.84E-07	1.84E-07	1.84E-07	1.84E-07	1.84E-07	1.84E-07	1.84E-07	1.84E-07	0.030885476	0.006099941	0.041153202	0.004194605	5.03E-05	0.020839292	0.053810865	0.014597902	1.84E-07	0.000137408	0.005126699	0.009983359	1.84E-07	1.84E-07	0.000329558	0.000797993	1.84E-07	1.84E-07	9.11E-05	0.012385419	1.84E-07	1.84E-07	0.000716062	0.00762906	1.84E-07	1.84E-07	0.007971477	0.00827054	0.0008351	0.000261956	1.84E-07	1.84E-07	1.84E-07	0.009330856	0.001099261	0.000202805
maintenance	fiber	8012_2_4	0.003820526	5.84E-05	2.79E-05	6.24E-08	6.24E-08	6.24E-08	6.24E-08	6.24E-08	6.24E-08	6.24E-08	6.24E-08	0.013477079	0.006468557	0.038096166	0.004449016	7.71E-05	0.020222965	0.023944681	0.01378563	6.24E-08	0.000169703	0.059513665	0.001376359	6.24E-08	6.24E-08	9.62E-05	0.000993241	6.24E-08	6.24E-08	7.49E-05	0.001776741	6.24E-08	6.24E-08	0.000152072	0.000244637	6.24E-08	6.24E-08	0.007658316	0.006318689	0.000231413	0.000121584	6.24E-08	6.24E-08	6.24E-08	0.012503306	0.001519615	9.22E-05
maintenance	fiber	8012_2_5	0.000126931	3.15E-05	3.41E-05	6.60E-08	6.60E-08	6.60E-08	6.60E-08	6.60E-08	6.60E-08	6.60E-08	6.60E-08	0.018019096	0.003843888	0.037973342	0.004654633	8.77E-05	0.014010124	0.056353788	0.01512389	6.60E-08	9.91E-05	0.063842729	0.001944689	6.60E-08	6.60E-08	5.43E-05	0.000430319	6.60E-08	6.60E-08	1.83E-05	0.003499413	6.60E-08	6.60E-08	0.000190397	0.000329067	6.60E-08	6.60E-08	0.007368247	0.006368205	0.000564587	8.22E-05	6.60E-08	6.60E-08	6.60E-08	0.013966468	0.00107488	6.60E-07
baseline	fiber	8013_1_1	0.000238138	2.10E-07	9.36E-05	2.10E-07	2.10E-07	0.000178603	0.000648766	2.10E-07	0.000198537	2.10E-07	2.10E-07	0.011287898	0.003091806	0.001203713	0.001401984	2.10E-07	0.015949926	0.003613531	0.0076345	0.0008683	0.002473605	0.002391745	2.10E-07	0.000497272	0.006723676	0.01128205	9.25E-05	0.005427738	2.10E-07	0.002347625	0.003396921	0.000557073	0.000220862	0.003574727	0.000563186	2.10E-07	2.10E-07	2.10E-07	0.004292064	0.001505904	0.008207254	2.10E-07	2.10E-07	0.000483452	0.001483312	0.002209952	0.00260862
baseline	fiber	8013_1_2	0.003571706	1.16E-06	7.99E-05	1.16E-06	1.16E-06	0.000210894	0.000342141	1.16E-06	0.000100287	1.16E-06	1.16E-06	0.010648702	0.004802407	0.001724728	0.006326826	1.16E-06	0.011774353	0.00310467	0.006847578	0.001746162	0.004733344	0.002767292	1.16E-06	0.000536629	0.008825803	0.01416775	8.76E-05	0.005880958	1.16E-06	0.004526419	0.002250244	0.000627126	0.000160618	0.002765704	0.000596166	1.16E-06	1.16E-06	1.16E-06	0.003000942	0.001465675	0.00477383	1.16E-06	1.16E-06	0.000432373	0.002281203	0.001648785	0.00534327
ramp	fiber	8013_1_3	0.00067856	1.64E-06	5.94E-05	1.64E-06	1.64E-06	0.000232611	0.000958168	1.64E-06	0.000443044	1.64E-06	1.64E-06	0.010450345	0.004034129	0.002165846	0.001480686	1.64E-06	0.013257523	0.003207448	0.00694375	0.000701794	0.002354628	0.002371526	1.64E-06	0.000458886	0.006444204	0.014811609	0.00011987	0.004615525	1.64E-06	0.002186176	0.001391179	0.00045915	0.00013228	0.003218537	0.000494266	1.64E-06	1.64E-06	1.64E-06	0.002122545	0.001031041	0.005295669	1.64E-06	1.64E-06	0.000582188	0.002235286	0.001859306	0.002294165
maintenance	fiber	8013_1_4	5.45E-05	1.46E-07	8.24E-05	1.46E-07	1.46E-07	0.000150209	0.001175617	1.46E-07	0.000182643	1.46E-07	1.46E-07	0.011837259	0.002516066	0.00060695	0.001019028	1.46E-07	0.009140411	0.001626244	0.006362211	0.001335929	0.003761869	0.001374212	1.46E-07	0.00057877	0.003898253	0.018672429	0.000149677	0.007231828	1.46E-07	0.003436727	0.002188796	0.000616787	0.000210292	0.005119332	0.000346411	1.46E-07	1.46E-07	1.46E-07	0.003022256	0.001294721	0.006961717	1.46E-07	1.46E-07	0.000487315	0.001126168	0.002922294	0.003903039
maintenance	fiber	8013_1_5	7.37E-05	2.39E-08	0.000109329	2.39E-08	2.39E-08	0.000193121	0.001957807	2.39E-08	0.000686562	2.39E-08	2.39E-08	0.010982869	0.001677436	0.000594258	0.001156063	2.39E-08	0.012940675	0.001052587	0.00885801	0.003299276	0.009030383	0.000971987	2.39E-08	0.000807595	0.003915081	0.015175927	0.000115447	0.009667468	2.39E-08	0.006746718	0.00119756	0.000702523	0.000140451	0.00312717	0.000500358	2.39E-08	2.39E-08	2.39E-08	0.002234985	0.002897873	0.008662762	2.39E-08	2.39E-08	0.000472161	0.001625299	0.003555706	0.011414065
baseline	fiber	8013_2_1	0.000229209	6.10E-07	6.53E-05	6.10E-07	6.10E-07	0.000188885	0.000841228	6.10E-07	0.000201353	6.10E-07	6.10E-07	0.010842578	0.002742811	0.000565859	0.001306808	6.10E-07	0.01581699	0.00365434	0.004916048	0.000968035	0.002413854	0.002060756	6.10E-07	0.000490252	0.007404448	0.010565087	0.000103728	0.005468378	6.10E-07	0.002072163	0.004296867	0.00071389	0.000142194	0.003537613	0.000390769	6.10E-07	6.10E-07	6.10E-07	0.00489005	0.001513202	0.008046445	6.10E-07	6.10E-07	0.000708318	0.001410801	0.002393957	0.003072829
baseline	fiber	8013_2_2	0.003539824	5.57E-07	6.42E-05	5.57E-07	5.57E-07	0.000238819	0.00037468	5.57E-07	0.000149394	5.57E-07	5.57E-07	0.012047341	0.005162729	0.001263086	0.005244989	5.57E-07	0.014975524	0.00319964	0.005529979	0.001734354	0.004728875	0.0027764	5.57E-07	0.000549814	0.008488147	0.014855053	6.18E-05	0.005993022	5.57E-07	0.004921788	0.002693079	0.000634727	0.000177257	0.002622229	0.000551406	5.57E-07	5.57E-07	5.57E-07	0.003216622	0.00127025	0.004358972	5.57E-07	5.57E-07	0.000614295	0.002562259	0.001524194	0.005123722
ramp	fiber	8013_2_3	0.000672927	2.00E-06	4.85E-05	2.00E-06	2.00E-06	0.000221937	0.000946526	2.00E-06	0.000525584	2.00E-06	2.00E-06	0.012200201	0.004541535	0.00163685	0.001223552	2.00E-06	0.015171572	0.003464535	0.006257723	0.000663438	0.002407303	0.002189584	2.00E-06	0.000468651	0.006592474	0.015826049	9.09E-05	0.004868114	2.00E-06	0.002455275	0.001808443	0.000467333	0.000144707	0.003221775	0.000403018	2.00E-06	2.00E-06	2.00E-06	0.002145565	0.000994762	0.005140395	2.00E-06	2.00E-06	0.000634971	0.00244605	0.00168904	0.002430499
maintenance	fiber	8013_2_4	9.03E-05	1.11E-06	7.12E-05	1.11E-06	1.11E-06	0.000165157	0.001255087	1.11E-06	0.000200094	1.11E-06	1.11E-06	0.013525669	0.003243852	0.001185213	0.001458357	1.11E-06	0.011952972	0.001922597	0.006283905	0.001135984	0.003923802	0.001556022	1.11E-06	0.000522997	0.00325788	0.020266932	0.000153511	0.007251556	1.11E-06	0.004320549	0.002679566	0.000576991	0.000313904	0.004460562	0.000507117	1.11E-06	1.11E-06	1.11E-06	0.002949799	0.001204534	0.006319372	1.11E-06	1.11E-06	0.000601341	0.001281555	0.002491382	0.004036288
maintenance	fiber	8013_2_5	9.58E-06	1.60E-08	6.89E-05	1.60E-08	1.60E-08	0.00023702	0.001924888	1.60E-08	0.000768253	1.60E-08	1.60E-08	0.01311829	0.001800127	0.000509686	0.001094654	1.60E-08	0.015371176	0.001328216	0.007759939	0.003093229	0.009183388	0.000993568	1.60E-08	0.000776233	0.003683783	0.016706574	2.45E-05	0.010535013	1.60E-08	0.008178116	0.001645306	0.000936641	0.0001088	0.002821893	0.000400619	1.60E-08	1.60E-08	1.60E-08	0.002289862	0.002460378	0.008060537	1.60E-08	1.60E-08	0.000461537	0.001725909	0.003049868	0.0136317
baseline	fermented	8014_1_1	2.74E-05	0.000613605	0.000230393	2.39E-06	2.39E-06	2.39E-06	0.005066324	2.39E-06	0.000114905	2.39E-06	2.39E-06	0.003014947	0.006350694	2.39E-06	0.000668433	0.026528497	0.019248647	0.00152293	0.024391962	0.008420736	0.016966293	0.006748488	2.39E-06	2.39E-06	2.39E-06	0.007483997	0.002010548	2.39E-06	2.39E-06	0.010942816	0.004087589	0.001542761	0.005048825	2.39E-06	0.010222471	2.39E-06	2.39E-06	2.39E-06	0.002505748	0.00798503	0.012371255	2.39E-06	2.39E-06	2.39E-06	0.000284638	2.39E-06	0.002591489
baseline	fermented	8014_1_2	0.000151822	0.000906816	0.000145349	1.65E-07	1.65E-07	1.65E-07	0.002240264	1.65E-07	1.65E-06	1.65E-07	1.65E-07	0.000976254	0.004597043	1.65E-07	0.000341895	0.027536948	0.014530823	0.001411714	0.01704884	0.006591331	0.014962164	0.00346014	1.65E-07	1.65E-07	1.65E-07	0.009932014	0.002918169	1.65E-07	1.65E-07	0.01044927	0.001452906	0.001054519	0.005513274	1.65E-07	0.010294505	1.65E-07	1.65E-07	1.65E-07	0.000514313	0.007075633	0.010281559	1.65E-07	1.65E-07	1.65E-07	0.000316591	1.65E-07	0.002294402
ramp	fermented	8014_1_3	5.31E-06	0.000854852	0.000174508	5.31E-07	5.31E-07	5.31E-07	0.002543332	5.31E-07	0.000794128	5.31E-07	5.31E-07	0.002928311	0.00510671	5.31E-07	0.000522934	0.025852497	0.012985499	0.001024643	0.012664782	0.005206344	0.014076172	0.007552766	5.31E-07	5.31E-07	5.31E-07	0.009069097	0.002740243	5.31E-07	5.31E-07	0.009100343	0.00538321	0.001048815	0.005072516	5.31E-07	0.00901191	5.31E-07	5.31E-07	5.31E-07	0.003335692	0.005996935	0.01012086	5.31E-07	5.31E-07	5.31E-07	0.000186888	5.31E-07	0.002237944
maintenance	fermented	8014_1_4	0.000260602	0.000544734	0.000282368	8.24E-07	8.24E-07	8.24E-07	0.002030695	8.24E-07	0.000420022	8.24E-07	8.24E-07	0.003923147	0.00197128	8.24E-07	0.000292957	0.03126164	0.020468721	0.001025348	0.024057733	0.005394989	0.01174944	0.00376608	8.24E-07	8.24E-07	8.24E-07	0.004578476	0.002255412	8.24E-07	8.24E-07	0.007921004	0.004896728	0.000865928	0.002123053	8.24E-07	0.010165239	8.24E-07	8.24E-07	8.24E-07	0.002500131	0.005906781	0.013980734	8.24E-07	8.24E-07	8.24E-07	0.000287662	8.24E-07	0.001907159
maintenance	fermented	8014_1_5	0.000206275	0.000587678	0.000188057	1.12E-06	1.12E-06	1.12E-06	0.003849292	1.12E-06	0.000229194	1.12E-06	1.12E-06	0.002585784	0.008942698	1.12E-06	0.000524209	0.025662728	0.019544411	0.001242352	0.019517378	0.007079758	0.015354266	0.003377974	1.12E-06	1.12E-06	1.12E-06	0.008887456	0.003109405	1.12E-06	1.12E-06	0.009750167	0.007186128	0.00097437	0.005266771	1.12E-06	0.011579609	1.12E-06	1.12E-06	1.12E-06	0.003239869	0.006503246	0.010159191	1.12E-06	1.12E-06	1.12E-06	0.000257403	1.12E-06	0.003400306
baseline	fermented	8014_2_1	0.000117765	0.000594625	0.00018854	3.71E-06	3.71E-06	3.71E-06	0.005065047	3.71E-06	0.000182158	3.71E-06	3.71E-06	0.003056084	0.006120289	3.71E-06	0.000671781	0.025129733	0.020218418	0.002003162	0.021275981	0.008184944	0.017870084	0.006555961	3.71E-06	3.71E-06	3.71E-06	0.007243406	0.001937608	3.71E-06	3.71E-06	0.012110051	0.005418341	0.001215356	0.004610231	3.71E-06	0.012661167	3.71E-06	3.71E-06	3.71E-06	0.002729475	0.008224392	0.011270614	3.71E-06	3.71E-06	3.71E-06	0.000203043	3.71E-06	0.003014315
baseline	fermented	8014_2_2	0.00022388	0.001093614	0.00017465	1.05E-06	1.05E-06	1.05E-06	0.002185469	1.05E-06	5.33E-05	1.05E-06	1.05E-06	0.001207312	0.005286386	1.05E-06	0.000304758	0.028334327	0.018274369	0.001912945	0.016431753	0.00607993	0.014551628	0.00357212	1.05E-06	1.05E-06	1.05E-06	0.009191982	0.002657845	1.05E-06	1.05E-06	0.014794262	0.001651556	0.001049658	0.005183823	1.05E-06	0.013445706	1.05E-06	1.05E-06	1.05E-06	0.000564389	0.008177488	0.009672563	1.05E-06	1.05E-06	1.05E-06	0.000239118	1.05E-06	0.002357189
ramp	fermented	8014_2_3	1.24E-05	0.000729329	0.000172333	1.24E-06	1.24E-06	1.24E-06	0.002478543	1.24E-06	0.00088343	1.24E-06	1.24E-06	0.003023188	0.005211764	1.24E-06	0.000469947	0.025528878	0.014721277	0.001070467	0.012348016	0.005138831	0.014437191	0.007145075	1.24E-06	1.24E-06	1.24E-06	0.008590205	0.002562651	1.24E-06	1.24E-06	0.01096876	0.007597376	0.000805203	0.005248818	1.24E-06	0.012207443	1.24E-06	1.24E-06	1.24E-06	0.003363737	0.006657483	0.009049565	1.24E-06	1.24E-06	1.24E-06	0.000174686	1.24E-06	0.002187988
maintenance	fermented	8014_2_4	0.000518345	0.000623551	0.00031148	1.77E-08	1.77E-08	1.77E-08	0.001794998	1.77E-08	0.000515981	1.77E-08	1.77E-08	0.004128437	0.002428005	1.77E-08	0.000282519	0.031443497	0.023600354	0.001154307	0.0236039	0.005005545	0.012395949	0.003763763	1.77E-08	1.77E-08	1.77E-08	0.004444645	0.002274334	1.77E-08	1.77E-08	0.008952531	0.006103703	0.000854648	0.001881881	1.77E-08	0.012281877	1.77E-08	1.77E-08	1.77E-08	0.002523163	0.006253828	0.013157212	1.77E-08	1.77E-08	1.77E-08	0.00032862	1.77E-08	0.002033189
maintenance	fermented	8014_2_5	0.00035903	0.000803543	0.000201033	8.25E-07	8.25E-07	8.25E-07	0.003936361	8.25E-07	0.000270009	8.25E-07	8.25E-07	0.002640551	0.011225437	8.25E-07	0.000610174	0.025820098	0.02181594	0.001191461	0.01745511	0.006704253	0.015835053	0.003607397	8.25E-07	8.25E-07	8.25E-07	0.008837799	0.003312038	8.25E-07	8.25E-07	0.010097647	0.00742526	0.001028158	0.004810649	8.25E-07	0.014683091	8.25E-07	8.25E-07	8.25E-07	0.003144608	0.006307492	0.01002926	8.25E-07	8.25E-07	8.25E-07	0.000280032	8.25E-07	0.003357432
baseline	fermented	8016_1_1	0.000418371	0.000511733	3.48E-05	9.77E-08	9.77E-08	0.000390636	9.77E-08	9.77E-08	0.000684003	9.77E-08	9.77E-08	0.021856841	0.009504945	0.000376573	0.000566422	0.00366924	0.007446295	0.004172378	0.009579947	0.000665252	0.002055915	0.003169617	9.77E-08	9.77E-08	9.77E-08	0.000179302	0.00229889	0.001903958	9.77E-08	0.002563351	0.005092325	9.77E-08	9.77E-08	9.77E-08	0.004220427	9.77E-08	9.77E-08	0.0056732	0.003090709	0.014132804	0.000388292	9.77E-08	9.77E-08	9.77E-08	0.002444597	6.45E-05	0.001793799
baseline	fermented	8016_1_2	6.21E-05	0.000280602	3.01E-05	2.34E-07	2.34E-07	0.000257576	2.34E-07	2.34E-07	0.001246902	2.34E-07	2.34E-07	0.025009858	0.008793101	0.000609597	0.000714188	0.012582202	0.009472946	0.005370462	0.012040902	0.000593986	0.00175503	0.004104826	2.34E-07	2.34E-07	2.34E-07	0.00037973	0.003366051	0.001167288	2.34E-07	0.002248327	0.007236717	2.34E-07	2.34E-07	2.34E-07	0.007888853	2.34E-07	2.34E-07	0.006075674	0.003576795	0.011968702	0.000271235	2.34E-07	2.34E-07	2.34E-07	0.002050072	4.10E-05	0.001137237
ramp	fermented	8016_1_3	0.000265135	0.000157363	5.04E-05	1.56E-07	1.56E-07	0.000197192	1.56E-07	1.56E-07	0.000558385	1.56E-07	1.56E-07	0.029345287	0.016540305	0.000869207	0.002105073	0.002021901	0.010882263	0.004275746	0.019847663	0.000237802	0.001322162	0.003121881	1.56E-07	1.56E-07	1.56E-07	0.000223354	0.002820821	0.001043751	1.56E-07	0.001100761	0.005251163	1.56E-07	1.56E-07	1.56E-07	0.006586992	1.56E-07	1.56E-07	0.007678381	0.004692388	0.008428492	0.000376422	1.56E-07	1.56E-07	1.56E-07	0.003233558	6.21E-05	0.001111694
maintenance	fermented	8016_1_4	0.000520582	7.11E-05	3.28E-05	2.74E-08	2.74E-08	6.53E-05	2.74E-08	2.74E-08	0.000851613	2.74E-08	2.74E-08	0.036636144	0.012731979	0.000775401	0.000995046	0.002424301	0.016772741	0.006454121	0.02029214	7.86E-05	0.000634313	0.003498685	2.74E-08	2.74E-08	2.74E-08	8.56E-05	0.000961826	0.000707788	2.74E-08	0.00023137	0.011186257	2.74E-08	2.74E-08	2.74E-08	0.002659188	2.74E-08	2.74E-08	0.009317712	0.00538599	0.01213714	0.000416622	2.74E-08	2.74E-08	2.74E-08	0.004036464	8.09E-05	0.000322823
maintenance	fermented	8016_1_5	0.000298974	0.00010044	2.54E-05	3.13E-08	3.13E-08	0.000102003	3.13E-08	3.13E-08	0.000549487	3.13E-08	3.13E-08	0.024528763	0.009330333	0.000493209	0.000686272	0.00358378	0.015486852	0.004783193	0.016602631	0.000109038	0.000656961	0.004400194	3.13E-08	3.13E-08	3.13E-08	7.03E-05	0.001484709	0.000703468	3.13E-08	0.000477968	0.003779578	3.13E-08	3.13E-08	3.13E-08	0.003951928	3.13E-08	3.13E-08	0.00767093	0.004366193	0.010172932	0.000291548	3.13E-08	3.13E-08	3.13E-08	0.008329454	0.000117636	0.000426771
baseline	fermented	8016_2_1	0.000439133	0.000421161	1.72E-05	7.81E-08	7.81E-08	0.00038639	7.81E-08	7.81E-08	0.000648151	7.81E-08	7.81E-08	0.021772626	0.012709066	0.000677843	0.000645025	0.003390386	0.009786723	0.004465168	0.009020585	0.000661043	0.001867486	0.003791232	7.81E-08	7.81E-08	7.81E-08	0.000201595	0.002223403	0.001627604	7.81E-08	0.003183322	0.005535261	7.81E-08	7.81E-08	7.81E-08	0.00549463	7.81E-08	7.81E-08	0.005109412	0.002832094	0.015473961	0.000362558	7.81E-08	7.81E-08	7.81E-08	0.002278099	7.23E-05	0.001632683
baseline	fermented	8016_2_2	7.15E-05	0.000267628	3.83E-05	7.42E-08	7.42E-08	0.000333265	7.42E-08	7.42E-08	0.001714382	7.42E-08	7.42E-08	0.028667449	0.009547872	0.000509079	0.000651684	0.011860803	0.013498217	0.005963611	0.011656077	0.000524316	0.001517861	0.004040596	7.42E-08	7.42E-08	7.42E-08	0.000308651	0.003417824	0.001274847	7.42E-08	0.002257452	0.007981174	7.42E-08	7.42E-08	7.42E-08	0.009509193	7.42E-08	7.42E-08	0.006622327	0.003688968	0.011133324	0.000387963	7.42E-08	7.42E-08	7.42E-08	0.002082028	9.10E-05	0.001157247
ramp	fermented	8016_2_3	0.000245709	0.000187895	9.77E-06	9.77E-08	9.77E-08	0.000285554	9.77E-08	9.77E-08	0.000618765	9.77E-08	9.77E-08	0.03279652	0.017597704	0.000875022	0.001948095	0.002110209	0.014385905	0.005131378	0.017488326	0.000160551	0.001297298	0.002965699	9.77E-08	9.77E-08	9.77E-08	0.000178911	0.003061795	0.000939086	9.77E-08	0.001167998	0.00668376	9.77E-08	9.77E-08	9.77E-08	0.007644331	9.77E-08	9.77E-08	0.008214267	0.004038382	0.007507609	0.000293367	9.77E-08	9.77E-08	9.77E-08	0.003462586	5.94E-05	0.001041042
maintenance	fermented	8016_2_4	0.000473693	6.57E-05	0.000106307	2.35E-08	2.35E-08	7.07E-05	2.35E-08	2.35E-08	0.000877427	2.35E-08	2.35E-08	0.034259502	0.014349931	0.000729691	0.001055648	0.002540042	0.022084573	0.005925072	0.021463144	7.89E-05	0.000736726	0.003631647	2.35E-08	2.35E-08	2.35E-08	8.44E-05	0.000964974	0.000726564	2.35E-08	0.000195418	0.010756585	2.35E-08	2.35E-08	2.35E-08	0.002637361	2.35E-08	2.35E-08	0.008738309	0.005583872	0.012348069	0.000435391	2.35E-08	2.35E-08	2.35E-08	0.004529397	0.000100445	0.000349016
maintenance	fermented	8016_2_5	0.000381971	9.18E-05	0.000100765	1.25E-07	1.25E-07	0.000144508	1.25E-07	1.25E-07	0.000492891	1.25E-07	1.25E-07	0.023640005	0.009634021	0.00056202	0.000753787	0.003424848	0.017858109	0.004516472	0.014690251	0.000148414	0.000806513	0.004492648	1.25E-07	1.25E-07	1.25E-07	6.99E-05	0.001798153	0.000789328	1.25E-07	0.000483127	0.003691603	1.25E-07	1.25E-07	1.25E-07	0.004184493	1.25E-07	1.25E-07	0.007866723	0.00429971	0.01007731	0.000463989	1.25E-07	1.25E-07	1.25E-07	0.008895075	0.000151929	0.00041634
baseline	fermented	8020_1_1	0.000575286	2.59E-06	2.59E-06	2.59E-06	2.59E-06	2.59E-06	0.000269999	2.59E-06	2.59E-06	2.59E-06	2.59E-06	0.018467409	0.005304364	0.003509161	0.039613057	6.32E-05	0.017613098	0.037595454	0.017262674	0.000700437	0.01057385	0.008146735	0.001769352	2.59E-06	2.59E-06	2.59E-06	2.59E-06	2.59E-06	2.59E-06	0.004289612	0.003043844	2.59E-06	2.59E-06	0.000851029	0.002429166	2.59E-06	2.59E-06	0.009470877	0.003265423	0.003579327	0.005635912	2.59E-06	2.59E-06	0.000431259	0.012882789	0.000740239	0.003558401
baseline	fermented	8020_1_2	0.000312677	2.74E-07	2.74E-07	2.74E-07	2.74E-07	2.74E-07	6.10E-05	2.74E-07	2.74E-07	2.74E-07	2.74E-07	0.01306317	0.003949099	0.00298204	0.023845955	0.000112381	0.015951075	0.012569273	0.018321032	0.00136682	0.012340364	0.021555204	0.001771558	2.74E-07	2.74E-07	2.74E-07	2.74E-07	2.74E-07	2.74E-07	0.004106681	0.004261776	2.74E-07	2.74E-07	0.001567531	0.00260011	2.74E-07	2.74E-07	0.00547516	0.003964442	0.008947365	0.012504167	2.74E-07	2.74E-07	0.000709121	0.004429311	0.001754141	0.009248016
ramp	fermented	8020_1_3	0.000319654	5.80E-07	5.80E-07	5.80E-07	5.80E-07	5.80E-07	5.22E-05	5.80E-07	5.80E-07	5.80E-07	5.80E-07	0.017484903	0.010036388	0.005095002	0.045149045	0.000146163	0.013593987	0.012782844	0.027069138	0.000456708	0.005406375	0.044142052	0.001143632	5.80E-07	5.80E-07	5.80E-07	5.80E-07	5.80E-07	5.80E-07	0.00226946	0.001689777	5.80E-07	5.80E-07	0.001559762	0.002778753	5.80E-07	5.80E-07	0.005090447	0.004475569	0.002154351	0.006557874	5.80E-07	5.80E-07	0.000574715	0.017139578	0.001647129	0.000960618
maintenance	fermented	8020_1_4	0.000401702	1.36E-06	1.36E-06	1.36E-06	1.36E-06	1.36E-06	9.53E-05	1.36E-06	1.36E-06	1.36E-06	1.36E-06	0.015635878	0.010889684	0.007089595	0.03789696	0.00010888	0.015736097	0.011638649	0.026765181	0.000546464	0.004923949	0.00619092	0.000830213	1.36E-06	1.36E-06	1.36E-06	1.36E-06	1.36E-06	1.36E-06	0.00260488	0.003170728	1.36E-06	1.36E-06	0.001631556	0.002762014	1.36E-06	1.36E-06	0.004970553	0.004992411	0.003772044	0.014693485	1.36E-06	1.36E-06	0.000795569	0.010877724	0.001344095	0.002557451
maintenance	fermented	8020_1_5	4.15E-08	4.15E-09	4.15E-09	4.15E-09	4.15E-09	4.15E-09	0.000126663	4.15E-09	4.15E-09	4.15E-09	4.15E-09	0.023008264	0.00134969	0.001147029	0.007474374	9.63E-05	0.013927552	0.01236731	0.022530681	0.000346351	0.007908766	0.004023321	0.002860512	4.15E-09	4.15E-09	4.15E-09	4.15E-09	4.15E-09	4.15E-09	0.002218475	0.013542163	4.15E-09	4.15E-09	0.001636654	0.001769547	4.15E-09	4.15E-09	0.015260215	0.012383091	0.002738417	0.007041227	4.15E-09	4.15E-09	0.000477998	0.002652452	0.000706822	0.001945214
baseline	fermented	8020_2_1	0.000573021	2.79E-06	2.79E-06	2.79E-06	2.79E-06	2.79E-06	0.000283434	2.79E-06	2.79E-06	2.79E-06	2.79E-06	0.018359232	0.007702354	0.003180123	0.038231207	6.19E-05	0.01586657	0.035277913	0.017338705	0.000705919	0.011115869	0.008403351	0.001902003	2.79E-06	2.79E-06	2.79E-06	2.79E-06	2.79E-06	2.79E-06	0.003820413	0.00296847	2.79E-06	2.79E-06	0.000851943	0.002394219	2.79E-06	2.79E-06	0.008382022	0.003392596	0.003563231	0.005973036	2.79E-06	2.79E-06	0.00061609	0.015984702	0.000632907	0.004077186
baseline	fermented	8020_2_2	0.000302217	7.06E-08	7.06E-08	7.06E-08	7.06E-08	7.06E-08	0.000116652	7.06E-08	7.06E-08	7.06E-08	7.06E-08	0.012170868	0.005731741	0.003015111	0.0257947	0.000168544	0.014603962	0.012868291	0.018948328	0.001106329	0.011793927	0.024076465	0.001418509	7.06E-08	7.06E-08	7.06E-08	7.06E-08	7.06E-08	7.06E-08	0.003457227	0.004039244	7.06E-08	7.06E-08	0.001526444	0.002739047	7.06E-08	7.06E-08	0.005006503	0.004292475	0.00852434	0.012321976	7.06E-08	7.06E-08	0.000715689	0.005111117	0.001707027	0.009409818
ramp	fermented	8020_2_3	0.000331608	6.21E-07	6.21E-07	6.21E-07	6.21E-07	6.21E-07	6.75E-05	6.21E-07	6.21E-07	6.21E-07	6.21E-07	0.014173049	0.014996067	0.006310081	0.049457669	0.000136618	0.016194163	0.011180294	0.025982198	0.000380874	0.006002898	0.041775616	0.001244877	6.21E-07	6.21E-07	6.21E-07	6.21E-07	6.21E-07	6.21E-07	0.001966053	0.001583937	6.21E-07	6.21E-07	0.001454357	0.002695508	6.21E-07	6.21E-07	0.004329538	0.004484372	0.002162699	0.006596564	6.21E-07	6.21E-07	0.000802732	0.017998344	0.001121921	0.001195612
maintenance	fermented	8020_2_4	0.000446737	6.23E-08	6.23E-08	6.23E-08	6.23E-08	6.23E-08	0.000132859	6.23E-08	6.23E-08	6.23E-08	6.23E-08	0.01471908	0.010682667	0.00478914	0.035233704	0.000195551	0.016230347	0.011224897	0.025407144	0.000544721	0.005036589	0.005275319	0.001080307	6.23E-08	6.23E-08	6.23E-08	6.23E-08	6.23E-08	6.23E-08	0.002673366	0.003455156	6.23E-08	6.23E-08	0.001590152	0.002494006	6.23E-08	6.23E-08	0.004111145	0.003982854	0.003744954	0.014318013	6.23E-08	6.23E-08	0.000558006	0.010600876	0.001216487	0.002680839
maintenance	fermented	8020_2_5	5.40E-07	5.40E-08	5.40E-08	5.40E-08	5.40E-08	5.40E-08	4.19E-05	5.40E-08	5.40E-08	5.40E-08	5.40E-08	0.018962375	0.001301909	0.000783803	0.008198375	4.19E-05	0.016518389	0.010253781	0.020027649	0.000425528	0.009408951	0.00378575	0.002709267	5.40E-08	5.40E-08	5.40E-08	5.40E-08	5.40E-08	5.40E-08	0.002053745	0.013500666	5.40E-08	5.40E-08	0.001333461	0.001306891	5.40E-08	5.40E-08	0.01339937	0.010122179	0.003237752	0.006884842	5.40E-08	5.40E-08	0.000565849	0.002090278	0.000535543	0.002378807
baseline	fermented	8021_1_1	9.13E-07	0.00054664	9.13E-07	9.13E-07	9.13E-07	0.000303081	9.13E-07	9.13E-07	0.000791661	9.13E-07	9.13E-07	0.017410334	0.032092578	0.010044016	0.002271643	0.009876774	0.00713919	0.00187983	0.01705321	0.00160085	0.002255576	0.003364559	9.13E-07	0.00648921	9.13E-07	0.000295777	0.002186927	9.13E-07	9.13E-07	0.004506771	0.002523237	9.13E-07	9.13E-07	0.001453691	0.000514507	9.13E-07	9.13E-07	0.007313005	0.007828607	0.000642677	9.13E-07	0.008986886	9.13E-07	9.13E-07	0.002791262	9.13E-07	9.13E-07
baseline	fermented	8021_1_2	2.53E-07	0.000288974	2.53E-07	2.53E-07	2.53E-07	6.34E-05	2.53E-07	2.53E-07	0.001365393	2.53E-07	2.53E-07	0.020227078	0.029663963	0.01242002	0.004272712	0.009568371	0.005175893	0.021940045	0.015531343	0.001265039	0.002214734	0.013722417	2.53E-07	0.004905598	2.53E-07	0.000380904	0.00149468	2.53E-07	2.53E-07	0.002739576	0.002829674	2.53E-07	2.53E-07	0.001603457	0.000642042	2.53E-07	2.53E-07	0.003944549	0.005938433	0.000729577	2.53E-07	0.007585841	2.53E-07	2.53E-07	0.005912429	2.53E-07	2.53E-07
ramp	fermented	8021_1_3	1.56E-06	0.000614675	1.56E-06	1.56E-06	1.56E-06	0.000272218	1.56E-06	1.56E-06	0.000188515	1.56E-06	1.56E-06	0.021712331	0.003733177	0.000890897	0.001497565	0.007141731	0.008398011	0.003720804	0.021867728	0.001255917	0.00203436	0.022314996	1.56E-06	0.00633017	1.56E-06	0.000259481	0.001561617	1.56E-06	1.56E-06	0.003792498	0.001528863	1.56E-06	1.56E-06	0.001810908	0.000459278	1.56E-06	1.56E-06	0.007178851	0.007634126	0.000614675	1.56E-06	0.012877606	1.56E-06	1.56E-06	0.002697801	1.56E-06	1.56E-06
maintenance	fermented	8021_1_4	1.17E-07	0.000311998	1.17E-07	1.17E-07	1.17E-07	0.000225108	1.17E-07	1.17E-07	0.000372491	1.17E-07	1.17E-07	0.024023132	0.02277184	0.008476747	0.001789865	0.000781279	0.007424899	0.004008316	0.015810356	0.002702763	0.004000617	0.009958647	1.17E-07	0.008307366	1.17E-07	0.00026287	0.000831873	1.17E-07	1.17E-07	0.006069484	0.005027901	1.17E-07	1.17E-07	0.001963646	0.000165715	1.17E-07	1.17E-07	0.008489212	0.008687923	0.001495832	1.17E-07	0.014776839	1.17E-07	1.17E-07	0.001918918	1.17E-07	1.17E-07
maintenance	fermented	8021_1_5	2.93E-08	0.000175264	2.93E-08	2.93E-08	2.93E-08	0.00054046	2.93E-08	2.93E-08	0.000108899	2.93E-08	2.93E-08	0.019921103	0.015128466	0.008021827	0.002366069	0.000808856	0.004421208	0.0302188	0.013759351	0.001549146	0.003415821	0.009153345	2.93E-08	0.006114086	2.93E-08	0.000385362	0.001205584	2.93E-08	2.93E-08	0.00329189	0.003891748	2.93E-08	2.93E-08	0.001418981	0.000360795	2.93E-08	2.93E-08	0.004896035	0.00627835	0.000627358	2.93E-08	0.009701872	2.93E-08	2.93E-08	0.009574273	2.93E-08	2.93E-08
baseline	fermented	8021_2_1	1.57E-06	0.000565291	1.57E-06	1.57E-06	1.57E-06	0.0002821	1.57E-06	1.57E-06	0.000931475	1.57E-06	1.57E-06	0.014273513	0.035089189	0.011950104	0.002452993	0.009012992	0.010059855	0.001713346	0.016247118	0.001557918	0.00272672	0.003123116	1.57E-06	0.00598306	1.57E-06	0.00028392	0.002576389	1.57E-06	1.57E-06	0.00486449	0.002435521	1.57E-06	1.57E-06	0.001340974	0.000562743	1.57E-06	1.57E-06	0.006844647	0.006577835	0.000649375	1.57E-06	0.008337773	1.57E-06	1.57E-06	0.002568381	1.57E-06	1.57E-06
baseline	fermented	8021_2_2	1.31E-06	0.000392787	1.31E-06	1.31E-06	1.31E-06	0.000171981	1.31E-06	1.31E-06	0.001285121	1.31E-06	1.31E-06	0.01850072	0.038480769	0.012741175	0.005142307	0.008670835	0.008503226	0.019874018	0.01766377	0.001294595	0.002438706	0.01483264	1.31E-06	0.004373494	1.31E-06	0.000522502	0.001396982	1.31E-06	1.31E-06	0.003168169	0.002419759	1.31E-06	1.31E-06	0.001516859	0.000648937	1.31E-06	1.31E-06	0.005912579	0.006094762	0.000564404	1.31E-06	0.007675749	1.31E-06	1.31E-06	0.006193141	1.31E-06	1.31E-06
ramp	fermented	8021_2_3	2.46E-06	0.000836635	2.46E-06	2.46E-06	2.46E-06	0.00028842	2.46E-06	2.46E-06	0.000169573	2.46E-06	2.46E-06	0.019327392	0.004251294	0.001090633	0.001751535	0.00676591	0.011848042	0.003484953	0.021814832	0.001170347	0.002223297	0.021970999	2.46E-06	0.005964059	2.46E-06	0.000261245	0.001661313	2.46E-06	2.46E-06	0.00413281	0.001428331	2.46E-06	2.46E-06	0.001712765	0.000461979	2.46E-06	2.46E-06	0.007373186	0.00710252	0.000512344	2.46E-06	0.01247126	2.46E-06	2.46E-06	0.002468236	2.46E-06	2.46E-06
maintenance	fermented	8021_2_4	6.58E-07	0.000288155	6.58E-07	6.58E-07	6.58E-07	0.000220504	6.58E-07	6.58E-07	0.000356171	6.58E-07	6.58E-07	0.022363096	0.026361064	0.010733409	0.00217835	0.000836308	0.010594085	0.003962863	0.014830841	0.002700173	0.004549778	0.009896004	6.58E-07	0.008150984	6.58E-07	0.000294737	0.000749642	6.58E-07	6.58E-07	0.006759941	0.004935203	6.58E-07	6.58E-07	0.002004652	0.000183571	6.58E-07	6.58E-07	0.007441567	0.008149887	0.001520859	6.58E-07	0.014042437	6.58E-07	6.58E-07	0.001732953	6.58E-07	6.58E-07
maintenance	fermented	8021_2_5	5.87E-08	0.000190998	5.87E-08	5.87E-08	5.87E-08	0.000412058	5.87E-08	5.87E-08	2.53E-05	5.87E-08	5.87E-08	0.017793279	0.016218734	0.009015418	0.00216917	0.000719635	0.006015533	0.0289841	0.013957181	0.001609372	0.003463267	0.009523892	5.87E-08	0.006433457	5.87E-08	0.000362567	0.001050675	5.87E-08	5.87E-08	0.003975406	0.003962575	5.87E-08	5.87E-08	0.001442936	0.000411325	5.87E-08	5.87E-08	0.004897771	0.005982539	0.000674177	5.87E-08	0.009807273	5.87E-08	5.87E-08	0.009629839	5.87E-08	5.87E-08
baseline	fiber	8023_1_1	1.55E-07	0.000617932	0.00594171	1.55E-07	1.55E-07	8.02E-05	8.16E-05	1.55E-07	1.55E-07	1.55E-07	1.55E-07	0.008938626	0.000504698	0.000120423	0.002845938	2.41E-05	0.003615208	0.001350176	0.009870018	0.002281208	0.003114104	0.001731216	1.55E-07	1.55E-07	1.55E-07	0.014378513	0.000725774	0.001233707	1.55E-07	0.003448773	0.002121603	0.00025199	0.000832177	1.55E-07	0.004013143	1.55E-07	1.55E-07	0.00226647	0.002120884	0.007812761	0.006751959	1.55E-07	1.55E-07	1.55E-07	0.001510141	1.55E-07	0.003292402
baseline	fiber	8023_1_2	1.33E-07	0.000401927	0.004849365	1.33E-07	1.33E-07	9.24E-05	9.06E-05	1.33E-07	1.33E-07	1.33E-07	1.33E-07	0.008490433	0.000689531	0.000237273	0.005430685	1.33E-06	0.003323985	0.00754062	0.010233673	0.001792852	0.002663933	0.003128414	1.33E-07	1.33E-07	1.33E-07	0.013006896	0.000480299	0.001158326	1.33E-07	0.002442478	0.003120505	0.000196649	0.000716134	1.33E-07	0.002975984	1.33E-07	1.33E-07	0.003426803	0.003525307	0.005961674	0.005093828	1.33E-07	1.33E-07	1.33E-07	0.005334337	1.33E-07	0.002657103
ramp	fiber	8023_1_3	1.04E-06	0.000374786	0.006177704	1.04E-06	1.04E-06	9.63E-05	9.88E-05	1.04E-06	1.04E-06	1.04E-06	1.04E-06	0.00999286	0.001077823	0.000380155	0.00528101	1.43E-05	0.004430493	0.009208208	0.011064956	0.001875362	0.002404429	0.005462854	1.04E-06	1.04E-06	1.04E-06	0.013039115	0.000585983	0.001280429	1.04E-06	0.003258168	0.002417316	0.000269187	0.000785368	1.04E-06	0.004124077	1.04E-06	1.04E-06	0.003259958	0.003278572	0.006306928	0.005610692	1.04E-06	1.04E-06	1.04E-06	0.003716717	1.04E-06	0.001995637
maintenance	fiber	8023_1_4	4.67E-07	0.00041493	0.002702787	4.67E-07	4.67E-07	7.65E-05	8.61E-05	4.67E-07	4.67E-07	4.67E-07	4.67E-07	0.008083235	0.000322324	9.37E-05	0.001681255	1.62E-05	0.003343487	0.001863954	0.008615896	0.002388359	0.00341348	0.002591876	4.67E-07	4.67E-07	4.67E-07	0.013200225	0.000619164	0.000911697	4.67E-07	0.002834875	0.002191662	0.00025305	0.000778532	4.67E-07	0.003552388	4.67E-07	4.67E-07	0.002388359	0.002173715	0.007584673	0.004705649	4.67E-07	4.67E-07	4.67E-07	0.00172038	4.67E-07	0.003208528
maintenance	fiber	8023_1_5	1.04E-07	0.000385446	0.003239976	1.04E-07	1.04E-07	9.24E-05	8.56E-05	1.04E-07	1.04E-07	1.04E-07	1.04E-07	0.006727687	0.001690641	0.000476414	0.007616514	1.65E-05	0.004214018	0.01558935	0.00643213	0.002226023	0.002855608	0.006135495	1.04E-07	1.04E-07	1.04E-07	0.012486006	0.000552281	0.00085359	1.04E-07	0.002470882	0.003016331	0.000290163	0.00065871	1.04E-07	0.002291462	1.04E-07	1.04E-07	0.003237459	0.00226054	0.006267093	0.003613916	1.04E-07	1.04E-07	1.04E-07	0.004523597	1.04E-07	0.003255077
baseline	fiber	8023_2_1	8.60E-07	0.000608333	0.005972624	8.60E-07	8.60E-07	5.70E-05	8.99E-05	8.60E-07	8.60E-07	8.60E-07	8.60E-07	0.008771026	0.000685001	0.000180565	0.003194643	1.86E-05	0.004585424	0.00163476	0.009501169	0.002178963	0.003040231	0.001804935	8.60E-07	8.60E-07	8.60E-07	0.014612525	0.000709722	0.001137489	8.60E-07	0.003325409	0.002224105	0.000287328	0.000869507	8.60E-07	0.00274108	8.60E-07	8.60E-07	0.00210946	0.001987292	0.00749883	0.006032454	8.60E-07	8.60E-07	8.60E-07	0.001408337	8.60E-07	0.003424648
baseline	fiber	8023_2_2	1.44E-08	0.000429132	0.005113252	1.44E-08	1.44E-08	7.88E-05	6.04E-05	1.44E-08	1.44E-08	1.44E-08	1.44E-08	0.009706367	0.000880566	0.0002223	0.005708929	1.12E-05	0.003811828	0.008453503	0.010471826	0.001840627	0.002937018	0.003011477	1.44E-08	1.44E-08	1.44E-08	0.013715675	0.000358629	0.001111498	1.44E-08	0.002241702	0.003947798	0.000260788	0.000770855	1.44E-08	0.002531626	1.44E-08	1.44E-08	0.003551399	0.00357514	0.006403526	0.004641675	1.44E-08	1.44E-08	1.44E-08	0.005600657	1.44E-08	0.002695294
ramp	fiber	8023_2_3	6.10E-07	0.000335017	0.006098456	6.10E-07	6.10E-07	4.59E-05	0.00010689	6.10E-07	6.10E-07	6.10E-07	6.10E-07	0.010156322	0.001408219	0.000323898	0.005933458	1.76E-05	0.005593778	0.011798048	0.010924995	0.001913614	0.002445911	0.005551094	6.10E-07	6.10E-07	6.10E-07	0.013802411	0.000534808	0.001172559	6.10E-07	0.003089401	0.00299937	0.000225258	0.000774771	6.10E-07	0.002829351	6.10E-07	6.10E-07	0.003537764	0.003386038	0.006108141	0.005577637	6.10E-07	6.10E-07	6.10E-07	0.003656132	6.10E-07	0.002047047
maintenance	fiber	8023_2_4	6.47E-08	0.000477236	0.002512774	6.47E-08	6.47E-08	6.62E-05	9.42E-05	6.47E-08	6.47E-08	6.47E-08	6.47E-08	0.008449997	0.000499534	0.000125872	0.002139112	6.47E-07	0.003871117	0.001994539	0.008768634	0.002487599	0.003334541	0.002649435	6.47E-08	6.47E-08	6.47E-08	0.013712904	0.000621091	0.000905922	6.47E-08	0.003062297	0.002518887	0.000220816	0.000885782	6.47E-08	0.002610235	6.47E-08	6.47E-08	0.002430417	0.002320369	0.007224359	0.004510549	6.47E-08	6.47E-08	6.47E-08	0.002034099	6.47E-08	0.003745245
maintenance	fiber	8023_2_5	1.58E-07	0.000414097	0.003303074	1.58E-07	1.58E-07	0.000103524	9.49E-05	1.58E-07	1.58E-07	1.58E-07	1.58E-07	0.006534256	0.002258484	0.000497492	0.008731273	2.48E-05	0.004214304	0.01094087	0.005743445	0.002230806	0.002697744	0.006521315	1.58E-07	1.58E-07	1.58E-07	0.012304301	0.000422365	0.000871689	1.58E-07	0.00249393	0.002377825	0.000250903	0.000775354	1.58E-07	0.002088819	1.58E-07	1.58E-07	0.002525203	0.002491774	0.006250283	0.00360502	1.58E-07	1.58E-07	1.58E-07	0.00445658	1.58E-07	0.003260298
baseline	fermented	8028_1_1	1.48E-05	6.11E-05	0.002187209	9.06E-07	9.06E-07	9.06E-07	9.06E-07	9.06E-07	0.000608901	9.06E-07	9.06E-07	0.021698882	0.035756631	0.001296683	0.007579034	9.06E-07	0.011868863	0.006347806	0.008432636	9.06E-07	0.00105366	0.004643622	9.06E-07	9.06E-07	9.06E-07	0.010822587	9.06E-07	9.06E-07	9.06E-07	0.000726049	0.008730037	0.000460871	9.06E-07	0.000758944	0.000994247	9.06E-07	9.06E-07	0.005732863	0.003718859	0.002944139	9.06E-07	9.06E-07	9.06E-07	0.000327611	0.014673699	9.06E-07	0.000997603
baseline	fermented	8028_1_2	3.00E-05	2.83E-05	0.007418492	2.32E-07	2.32E-07	2.32E-07	2.32E-07	2.32E-07	0.000200709	2.32E-07	2.32E-07	0.015643861	0.018356465	0.000525683	0.004523701	2.32E-07	0.009355537	0.004108138	0.00687193	2.32E-07	0.001736673	0.021568821	2.32E-07	2.32E-07	2.32E-07	0.012116634	2.32E-07	2.32E-07	2.32E-07	0.001145658	0.006762483	0.000572156	2.32E-07	0.000889721	0.000625701	2.32E-07	2.32E-07	0.003201243	0.002786018	0.006734195	2.32E-07	2.32E-07	2.32E-07	0.000186228	0.008128046	2.32E-07	0.002385946
ramp	fermented	8028_1_3	5.73E-05	4.89E-05	0.007436128	1.31E-06	1.31E-06	1.31E-06	1.31E-06	1.31E-06	0.001514965	1.31E-06	1.31E-06	0.014192163	0.017619763	0.000968546	0.00564879	1.31E-06	0.013303352	0.017144368	0.00930119	1.31E-06	0.001335394	0.00834236	1.31E-06	1.31E-06	1.31E-06	0.012211183	1.31E-06	1.31E-06	1.31E-06	0.000741067	0.011552867	0.000499851	1.31E-06	0.000567526	0.000692824	1.31E-06	1.31E-06	0.004667179	0.00326344	0.005832382	1.31E-06	1.31E-06	1.31E-06	0.000346747	0.008329294	1.31E-06	0.00143456
maintenance	fermented	8028_1_4	2.09E-05	7.82E-05	0.004373245	5.06E-08	5.06E-08	5.06E-08	5.06E-08	5.06E-08	0.000410866	5.06E-08	5.06E-08	0.020078168	0.019938292	0.000666351	0.005449451	5.06E-08	0.009742816	0.001890523	0.011335722	5.06E-08	0.000932622	0.000601974	5.06E-08	5.06E-08	5.06E-08	0.010318163	5.06E-08	5.06E-08	5.06E-08	0.000465468	0.012741564	0.000422326	5.06E-08	0.000511307	0.000945093	5.06E-08	5.06E-08	0.005648649	0.003795202	0.004754451	5.06E-08	5.06E-08	5.06E-08	0.000322896	0.007802746	5.06E-08	0.001060028
maintenance	fermented	8028_1_5	1.42E-05	9.67E-05	0.003188252	1.35E-07	1.35E-07	1.35E-07	1.35E-07	1.35E-07	0.001546789	1.35E-07	1.35E-07	0.01705814	0.032566796	0.001931549	0.008369034	1.35E-07	0.013643143	0.02232012	0.00970963	1.35E-07	0.00091709	0.009574526	1.35E-07	1.35E-07	1.35E-07	0.009079594	1.35E-07	1.35E-07	1.35E-07	0.000516832	0.013367881	0.000359491	1.35E-07	0.000436308	0.000878007	1.35E-07	1.35E-07	0.005494453	0.00356661	0.001989499	1.35E-07	1.35E-07	1.35E-07	0.00054547	0.007598167	1.35E-07	0.000404301
baseline	fermented	8028_2_1	4.72E-06	5.59E-05	0.002162313	1.68E-07	1.68E-07	1.68E-07	1.68E-07	1.68E-07	0.000703703	1.68E-07	1.68E-07	0.020459947	0.036671399	0.001671169	0.009330722	1.68E-07	0.012657228	0.006521972	0.008484527	1.68E-07	0.001125454	0.004976789	1.68E-07	1.68E-07	1.68E-07	0.010877589	1.68E-07	1.68E-07	1.68E-07	0.00068046	0.008379763	0.000398844	1.68E-07	0.000762317	0.001139939	1.68E-07	1.68E-07	0.005405951	0.003752635	0.002893302	1.68E-07	1.68E-07	1.68E-07	0.000561211	0.015357172	1.68E-07	0.001131517
baseline	fermented	8028_2_2	0.000247274	4.68E-05	0.007428302	4.37E-07	4.37E-07	4.37E-07	4.37E-07	4.37E-07	0.000254339	4.37E-07	4.37E-07	0.015535851	0.018540814	0.000586392	0.005105612	4.37E-07	0.010237129	0.00428103	0.007375147	4.37E-07	0.001700637	0.023261554	4.37E-07	4.37E-07	4.37E-07	0.012280249	4.37E-07	4.37E-07	4.37E-07	0.001082621	0.006780681	0.000595812	4.37E-07	0.000981693	0.000680255	4.37E-07	4.37E-07	0.003037933	0.00310892	0.006955623	4.37E-07	4.37E-07	4.37E-07	0.000347192	0.008923383	4.37E-07	0.002287365
ramp	fermented	8028_2_3	0.000210126	6.77E-05	0.007712656	1.24E-06	1.24E-06	1.24E-06	1.24E-06	1.24E-06	0.00147021	1.24E-06	1.24E-06	0.013918572	0.018400921	0.001116985	0.006027628	1.24E-06	0.013892097	0.016010782	0.009075625	1.24E-06	0.001280192	0.008721729	1.24E-06	1.24E-06	1.24E-06	0.012078045	1.24E-06	1.24E-06	1.24E-06	0.000719522	0.010552203	0.00049532	1.24E-06	0.000588821	0.000770796	1.24E-06	1.24E-06	0.004540996	0.003455849	0.005754163	1.24E-06	1.24E-06	1.24E-06	0.0004169	0.008578629	1.24E-06	0.001387098
maintenance	fermented	8028_2_4	7.39E-05	6.95E-05	0.004222046	8.73E-07	8.73E-07	8.73E-07	8.73E-07	8.73E-07	0.000400517	8.73E-07	8.73E-07	0.020428378	0.02017625	0.000879257	0.006520067	8.73E-07	0.0105108	0.001958605	0.011360178	8.73E-07	0.001099155	0.000848371	8.73E-07	8.73E-07	8.73E-07	0.01004381	8.73E-07	8.73E-07	8.73E-07	0.000588186	0.011414229	0.000409246	8.73E-07	0.000616051	0.001080355	8.73E-07	8.73E-07	0.007100531	0.004515803	0.004603091	8.73E-07	8.73E-07	8.73E-07	0.000522048	0.007799841	8.73E-07	0.000957145
maintenance	fermented	8028_2_5	6.07E-06	7.15E-05	0.003279034	6.07E-08	6.07E-08	6.07E-08	6.07E-08	6.07E-08	0.001425667	6.07E-08	6.07E-08	0.017144406	0.040487262	0.00199526	0.009817218	6.07E-08	0.013756508	0.020359066	0.01020144	6.07E-08	0.000751593	0.008942607	6.07E-08	6.07E-08	6.07E-08	0.009042707	6.07E-08	6.07E-08	6.07E-08	0.000535215	0.012682371	0.000352541	6.07E-08	0.000384896	0.00087933	6.07E-08	6.07E-08	0.005968928	0.003867838	0.002099067	6.07E-08	6.07E-08	6.07E-08	0.000684859	0.007576258	6.07E-08	0.000328611
baseline	fiber	8029_1_1	9.26E-05	1.70E-06	0.000719543	1.70E-06	1.70E-06	6.24E-05	0.000180241	1.70E-06	0.000663484	1.70E-06	1.70E-06	0.013184532	0.002547141	0.000193368	0.001158791	1.81E-05	0.010304585	0.004223592	0.017568496	1.70E-06	0.003962456	0.004649002	1.70E-06	1.70E-06	0.004219334	0.000441377	0.004650776	0.011715287	1.70E-06	0.003025772	0.0071117	0.002672387	0.001107345	1.70E-06	0.000563784	1.70E-06	1.70E-06	0.002508822	0.001359965	0.003640648	0.006935717	1.70E-06	1.70E-06	1.70E-06	0.004383609	0.00371977	0.001471729
baseline	fiber	8029_1_2	0.001583633	1.50E-07	0.001003575	1.50E-07	1.50E-07	0.000134739	0.000395283	1.50E-07	0.000355254	1.50E-07	1.50E-07	0.010142617	0.009496083	0.000663332	0.004052186	3.25E-05	0.010786292	0.00685169	0.012565422	1.50E-07	0.004096861	0.005840966	1.50E-07	1.50E-07	0.003883851	0.001253397	0.003038246	0.009071136	1.50E-07	0.0024346	0.003301291	0.002639032	0.001144748	1.50E-07	0.000567549	1.50E-07	1.50E-07	0.002289138	0.001557543	0.00213367	0.004952473	1.50E-07	1.50E-07	1.50E-07	0.0086226	0.002775201	0.001689781
ramp	fiber	8029_1_3	0.001294809	5.71E-07	0.000791154	5.71E-07	5.71E-07	0.000146602	0.000180489	5.71E-07	0.000482967	5.71E-07	5.71E-07	0.008652038	0.006337075	0.000465133	0.002986266	0.000112003	0.010162292	0.005950773	0.014726584	5.71E-07	0.003893346	0.026420176	5.71E-07	5.71E-07	0.005674333	0.001079365	0.004398785	0.009493486	5.71E-07	0.002728374	0.002429819	0.002909576	0.001098269	5.71E-07	0.000547886	5.71E-07	5.71E-07	0.001426074	0.000766898	0.002848581	0.005340821	5.71E-07	5.71E-07	5.71E-07	0.007690383	0.003821293	0.001270197
maintenance	fiber	8029_1_4	0.000138661	7.13E-07	0.000643757	7.13E-07	7.13E-07	0.000178584	0.000155414	7.13E-07	0.000336137	7.13E-07	7.13E-07	0.007560047	0.02024698	0.001689951	0.003981242	0.000109075	0.008598042	0.041497024	0.00843336	7.13E-07	0.003378834	0.019697327	7.13E-07	7.13E-07	0.002804585	0.001452909	0.002740067	0.008255133	7.13E-07	0.002553998	0.004863111	0.002931483	0.00178156	7.13E-07	0.000506522	7.13E-07	7.13E-07	0.002360443	0.001350963	0.002142649	0.003974469	7.13E-07	7.13E-07	7.13E-07	0.007547571	0.002792822	0.001776926
maintenance	fiber	8029_1_5	0.000177472	2.89E-06	0.000750465	2.89E-06	2.89E-06	0.000122078	0.000308372	2.89E-06	4.55E-05	2.89E-06	2.89E-06	0.009198577	0.007683181	0.000576874	0.001715802	4.66E-05	0.009455436	0.004666502	0.011370585	2.89E-06	0.006354431	0.003004683	2.89E-06	2.89E-06	0.003696578	0.001089885	0.003886752	0.012954077	2.89E-06	0.005702405	0.002531893	0.003846883	0.001033433	2.89E-06	0.000484786	2.89E-06	2.89E-06	0.00134745	0.000498899	0.004151726	0.005635015	2.89E-06	2.89E-06	2.89E-06	0.00586647	0.004077985	0.00191021
baseline	fiber	8029_2_1	0.000152365	1.98E-06	0.000604852	1.98E-06	1.98E-06	6.59E-05	0.000114805	1.98E-06	0.000742689	1.98E-06	1.98E-06	0.012593109	0.002529252	0.000290556	0.001411675	6.13E-05	0.011958493	0.003978133	0.017398262	1.98E-06	0.004239278	0.004484125	1.98E-06	1.98E-06	0.004584402	0.000526189	0.004544362	0.010961745	1.98E-06	0.003049417	0.007013022	0.002616773	0.001078245	1.98E-06	0.000635325	1.98E-06	1.98E-06	0.002243303	0.001479708	0.003598284	0.007084598	1.98E-06	1.98E-06	1.98E-06	0.004323965	0.003429266	0.001678491
baseline	fiber	8029_2_2	0.001248483	5.00E-07	0.000983372	5.00E-07	5.00E-07	9.21E-05	0.000327553	5.00E-07	0.000333975	5.00E-07	5.00E-07	0.009882959	0.009054087	0.000714693	0.004397342	1.11E-05	0.01097052	0.006047238	0.013608426	5.00E-07	0.004033752	0.006234564	5.00E-07	5.00E-07	0.003801824	0.001001926	0.003171696	0.008871043	5.00E-07	0.002522299	0.003362947	0.002698921	0.001228501	5.00E-07	0.000503104	5.00E-07	5.00E-07	0.002002425	0.001616712	0.002119816	0.004758436	5.00E-07	5.00E-07	5.00E-07	0.008074997	0.002236136	0.001616355
ramp	fiber	8029_2_3	0.001010357	1.28E-06	0.000694309	1.28E-06	1.28E-06	0.000114118	0.000142559	1.28E-06	0.000449719	1.28E-06	1.28E-06	0.008388235	0.006650151	0.000466783	0.003624059	0.000130472	0.010792542	0.00559109	0.014926756	1.28E-06	0.003857628	0.027119292	1.28E-06	1.28E-06	0.00533619	0.001134074	0.004318368	0.008718147	1.28E-06	0.002726754	0.002584195	0.002822386	0.001098167	1.28E-06	0.000605787	1.28E-06	1.28E-06	0.00142808	0.000802028	0.002798922	0.005301706	1.28E-06	1.28E-06	1.28E-06	0.007821909	0.003563267	0.001414926
maintenance	fiber	8029_2_4	0.000100473	6.08E-08	0.000632871	6.08E-08	6.08E-08	0.000152318	0.000188431	6.08E-08	0.0003597	6.08E-08	6.08E-08	0.007501846	0.021571249	0.001979778	0.004699336	0.000157324	0.009067576	0.038849701	0.00902467	6.08E-08	0.00337424	0.021230857	6.08E-08	6.08E-08	0.0026198	0.00139768	0.002926224	0.007149298	6.08E-08	0.002638393	0.004794445	0.002571173	0.001807437	6.08E-08	0.000468396	6.08E-08	6.08E-08	0.00213889	0.001421993	0.002239005	0.004227364	6.08E-08	6.08E-08	6.08E-08	0.007285168	0.003014182	0.002040205
maintenance	fiber	8029_2_5	0.00015709	1.35E-06	0.000619119	1.35E-06	1.35E-06	0.000109821	0.00029712	1.35E-06	7.89E-05	1.35E-06	1.35E-06	0.008295556	0.007173891	0.00093863	0.002083396	4.44E-05	0.010398144	0.004219392	0.012833038	1.35E-06	0.006637582	0.003424702	1.35E-06	1.35E-06	0.003772646	0.001086479	0.004052707	0.011724168	1.35E-06	0.00535634	0.00236168	0.003700498	0.001054137	1.35E-06	0.000502901	1.35E-06	1.35E-06	0.001241081	0.000591753	0.003896327	0.005418891	1.35E-06	1.35E-06	1.35E-06	0.005970838	0.00402925	0.001903205
baseline	fermented	8030_1_1	1.54E-06	0.00085964	0.00563994	1.54E-06	1.54E-06	0.000180349	0.001587351	1.54E-06	1.54E-06	1.54E-06	1.54E-06	0.031676855	0.00090385	0.00557187	0.000401399	0.000142455	0.016002636	0.003320666	0.014100902	1.54E-06	0.000407013	0.004882755	1.54E-06	0.0051017	0.00247436	1.54E-06	0.001419634	1.54E-06	1.54E-06	0.000274383	0.037980648	1.54E-06	1.54E-06	0.000861745	0.004255393	1.54E-06	1.54E-06	0.012672146	0.004133289	0.006085549	1.54E-06	1.54E-06	1.54E-06	1.54E-06	0.007876407	1.54E-06	0.004891176
baseline	fermented	8030_1_2	2.45E-06	0.001911411	0.003271615	2.45E-06	2.45E-06	0.000264775	0.001022074	2.45E-06	2.45E-06	2.45E-06	2.45E-06	0.02016064	0.001650828	0.011858296	0.002070696	8.87E-05	0.016979146	0.008168908	0.0104939	2.45E-06	0.000451305	0.008423204	2.45E-06	0.006937948	0.003231794	2.45E-06	0.001504119	2.45E-06	2.45E-06	0.000312281	0.011907199	2.45E-06	2.45E-06	0.000892132	0.004186801	2.45E-06	2.45E-06	0.00439429	0.001485955	0.003655854	2.45E-06	2.45E-06	2.45E-06	2.45E-06	0.010435915	2.45E-06	0.001451723
ramp	fermented	8030_1_3	1.40E-06	0.001833544	0.00517339	1.40E-06	1.40E-06	0.000336372	0.000294238	1.40E-06	1.40E-06	1.40E-06	1.40E-06	0.019350177	0.000547746	0.003786469	0.000311794	9.34E-05	0.016547544	0.005844027	0.009409993	1.40E-06	0.000187498	0.006502727	1.40E-06	0.006825756	0.002632691	1.40E-06	0.001870763	1.40E-06	1.40E-06	0.000167835	0.007817317	1.40E-06	1.40E-06	0.001257007	0.003619336	1.40E-06	1.40E-06	0.003433243	0.001078638	0.00396554	1.40E-06	1.40E-06	1.40E-06	1.40E-06	0.009375584	1.40E-06	0.000580049
maintenance	fermented	8030_1_4	4.94E-07	0.001701361	0.001987038	4.94E-07	4.94E-07	0.000433099	0.000227836	4.94E-07	4.94E-07	4.94E-07	4.94E-07	0.017698532	0.000909227	0.006586074	0.000664462	0.000861967	0.021243035	0.037741726	0.014738079	4.94E-07	0.000234889	0.013158041	4.94E-07	0.00535943	0.003011946	4.94E-07	0.001806462	4.94E-07	4.94E-07	0.000112154	0.00994718	4.94E-07	4.94E-07	0.001074284	0.006368819	4.94E-07	4.94E-07	0.004924919	0.001749327	0.00310576	4.94E-07	4.94E-07	4.94E-07	4.94E-07	0.011657711	4.94E-07	0.000672927
maintenance	fermented	8030_1_5	1.75E-06	0.000975117	0.006061706	1.75E-06	1.75E-06	0.000352612	0.000511743	1.75E-06	1.75E-06	1.75E-06	1.75E-06	0.021552812	0.001273049	0.008750112	0.000779533	0.000765512	0.01570772	0.005751155	0.015146905	1.75E-06	0.000236243	0.005886452	1.75E-06	0.005519118	0.00471505	1.75E-06	0.001357873	1.75E-06	1.75E-06	0.000169646	0.009789723	1.75E-06	1.75E-06	0.000855944	0.006627428	1.75E-06	1.75E-06	0.003383115	0.001366285	0.004783049	1.75E-06	1.75E-06	1.75E-06	1.75E-06	0.006354031	1.75E-06	0.001772876
baseline	fermented	8030_2_1	7.75E-07	0.000719925	0.005368442	7.75E-07	7.75E-07	0.000133841	0.001026351	7.75E-07	7.75E-07	7.75E-07	7.75E-07	0.029502831	0.000908007	0.005802369	0.000376164	0.000182447	0.014008244	0.002462678	0.014454851	7.75E-07	0.000419134	0.004799969	7.75E-07	0.004860549	0.002870542	7.75E-07	0.001639203	7.75E-07	7.75E-07	0.000248663	0.030560881	7.75E-07	7.75E-07	0.000928435	0.002250646	7.75E-07	7.75E-07	0.010836912	0.004425918	0.007104151	7.75E-07	7.75E-07	7.75E-07	7.75E-07	0.007397897	7.75E-07	0.00481617
baseline	fermented	8030_2_2	1.33E-06	0.002027323	0.002609669	1.33E-06	1.33E-06	0.000226897	0.000827507	1.33E-06	1.33E-06	1.33E-06	1.33E-06	0.017655128	0.001186468	0.008330568	0.00180745	0.000155245	0.015511898	0.006576505	0.011509938	1.33E-06	0.000478381	0.008022185	1.33E-06	0.007025382	0.003596636	1.33E-06	0.001601627	1.33E-06	1.33E-06	0.000325945	0.010118349	1.33E-06	1.33E-06	0.001136593	0.002664461	1.33E-06	1.33E-06	0.003379574	0.001342416	0.00459976	1.33E-06	1.33E-06	1.33E-06	1.33E-06	0.010199133	1.33E-06	0.001460431
ramp	fermented	8030_2_3	1.41E-07	0.001877426	0.005423127	1.41E-07	1.41E-07	0.000374496	0.000215512	1.41E-07	1.41E-07	1.41E-07	1.41E-07	0.01965963	0.000488965	0.00371599	0.000290411	0.000144852	0.015697037	0.005953074	0.010254126	1.41E-07	0.000195021	0.006979759	1.41E-07	0.00706667	0.002869488	1.41E-07	0.001775677	1.41E-07	1.41E-07	0.000167463	0.007800117	1.41E-07	1.41E-07	0.001091691	0.002527495	1.41E-07	1.41E-07	0.003155659	0.000968744	0.005098799	1.41E-07	1.41E-07	1.41E-07	1.41E-07	0.010052746	1.41E-07	0.000581529
maintenance	fermented	8030_2_4	9.15E-07	0.001719105	0.001871163	9.15E-07	9.15E-07	0.000477998	0.00021964	9.15E-07	9.15E-07	9.15E-07	9.15E-07	0.017309315	0.001105943	0.007184056	0.000614569	0.000940509	0.019364216	0.037664022	0.015588803	9.15E-07	0.000240759	0.013731015	9.15E-07	0.00576062	0.002953875	9.15E-07	0.001897914	9.15E-07	9.15E-07	9.29E-05	0.008866554	9.15E-07	9.15E-07	0.001067225	0.002541347	9.15E-07	9.15E-07	0.004608918	0.001777535	0.004020396	9.15E-07	9.15E-07	9.15E-07	9.15E-07	0.011644436	9.15E-07	0.000686375
maintenance	fermented	8030_2_5	2.93E-06	0.000824484	0.005492613	2.93E-06	2.93E-06	0.000398652	0.000450226	2.93E-06	2.93E-06	2.93E-06	2.93E-06	0.020871372	0.001400857	0.008618405	0.000782668	0.000805667	0.015872195	0.00602229	0.015990675	2.93E-06	0.000271111	0.005842479	2.93E-06	0.005562307	0.004865364	2.93E-06	0.001332556	2.93E-06	2.93E-06	0.000216749	0.008328477	2.93E-06	2.93E-06	0.000820303	0.002188403	2.93E-06	2.93E-06	0.003221971	0.001412008	0.005404101	2.93E-06	2.93E-06	2.93E-06	2.93E-06	0.005986746	2.93E-06	0.001782782
baseline	fermented	8031_1_1	0.004265365	0.00053986	0.006910364	7.63E-07	7.63E-07	7.63E-07	7.63E-07	7.63E-07	0.000344692	7.63E-07	7.63E-07	0.010277012	0.002123239	0.000809003	0.013030613	0.011242622	0.022723695	0.006227276	0.004458173	0.003142362	0.002659951	0.006448414	7.63E-07	0.002194066	7.63E-07	0.000288817	7.63E-07	0.001339419	7.63E-07	7.63E-07	0.002410482	0.000306917	0.000789329	7.63E-07	0.000132998	7.63E-07	7.63E-07	0.001557409	0.000350201	0.002074447	0.011920988	7.63E-07	7.63E-07	7.63E-07	0.001243409	0.014643897	0.000445424
baseline	fermented	8031_1_2	1.74E-06	0.000259678	0.006184114	1.74E-07	1.74E-07	1.74E-07	1.74E-07	1.74E-07	0.000923473	1.74E-07	1.74E-07	0.013882882	0.006049934	0.001900619	0.020523207	0.008083943	0.018171902	0.021856324	0.006595336	0.002196604	0.0014965	0.013575057	1.74E-07	0.001450721	1.74E-07	0.000259678	1.74E-07	0.00170882	1.74E-07	1.74E-07	0.007855837	0.000202059	0.000900584	1.74E-07	4.89E-05	1.74E-07	1.74E-07	0.003145334	0.001193412	0.001555697	0.010458927	1.74E-07	1.74E-07	1.74E-07	0.001393892	0.011637342	0.00026836
ramp	fermented	8031_1_3	0.007473245	0.000345014	0.006788643	3.72E-06	3.72E-06	3.72E-06	3.72E-06	3.72E-06	0.000187626	3.72E-06	3.72E-06	0.007160793	0.002591097	0.000971468	0.012156912	0.012639932	0.018573405	0.00793223	0.005979991	0.002989608	0.00194371	0.006591714	3.72E-06	0.002086368	3.72E-06	0.000296945	3.72E-06	0.001608775	3.72E-06	3.72E-06	0.003536204	0.000210885	0.001160644	3.72E-06	0.000243448	3.72E-06	3.72E-06	0.001983251	0.000510156	0.001701037	0.009795308	3.72E-06	3.72E-06	3.72E-06	0.000639633	0.014201413	0.000528764
maintenance	fermented	8031_1_4	0.000169236	0.000437193	0.003913583	1.65E-06	1.65E-06	1.65E-06	1.65E-06	1.65E-06	0.000692614	1.65E-06	1.65E-06	0.011669452	0.005556583	0.001466712	0.016063321	0.013492657	0.017928051	0.011784626	0.004118077	0.002154625	0.001024035	0.008902129	1.65E-06	0.002446088	1.65E-06	0.00018804	1.65E-06	0.001518423	1.65E-06	1.65E-06	0.002574582	0.000144164	0.000497523	1.65E-06	0.000174721	1.65E-06	1.65E-06	0.001401682	0.000392534	0.001275538	0.011732915	1.65E-06	1.65E-06	1.65E-06	0.001548196	0.012449034	0.000351008
maintenance	fermented	8031_1_5	0.00111759	0.000200416	0.003150823	6.35E-06	6.35E-06	6.35E-06	6.35E-06	6.35E-06	0.000227955	6.35E-06	6.35E-06	0.018327399	0.001440398	0.000676979	0.015373168	0.009168672	0.026638563	0.014080405	0.005389827	0.002383579	0.001402915	0.009097531	6.35E-06	0.002091369	6.35E-06	0.000271557	6.35E-06	0.001503889	6.35E-06	6.35E-06	0.010322979	0.000247078	0.001039565	6.35E-06	0.000159109	6.35E-06	6.35E-06	0.006430156	0.001432748	0.001672942	0.008778548	6.35E-06	6.35E-06	6.35E-06	0.001590328	0.013534232	0.000420722
baseline	fermented	8031_2_1	0.002892697	0.000652885	0.007547947	6.14E-07	6.14E-07	6.14E-07	6.14E-07	6.14E-07	0.000266982	6.14E-07	6.14E-07	0.009437297	0.00185706	0.000837961	0.013647577	0.011197487	0.02186731	0.005315223	0.004470174	0.00321402	0.002680057	0.006463481	6.14E-07	0.002324081	6.14E-07	0.000300847	6.14E-07	0.001562513	6.14E-07	6.14E-07	0.002090964	0.000246505	0.000732428	6.14E-07	0.000207128	6.14E-07	6.14E-07	0.001527861	0.000337074	0.002321718	0.012332356	6.14E-07	6.14E-07	6.14E-07	0.001249853	0.014817099	0.000610357
baseline	fermented	8031_2_2	5.69E-05	0.000227489	0.00688391	2.37E-08	2.37E-08	2.37E-08	2.37E-08	2.37E-08	0.001059245	2.37E-08	2.37E-08	0.011847593	0.006186436	0.002038712	0.021451892	0.008534785	0.019190431	0.017973997	0.007211716	0.002456565	0.001454981	0.014178565	2.37E-08	0.001360194	2.37E-08	0.000316747	2.37E-08	0.001604271	2.37E-08	2.37E-08	0.006163529	0.000207742	0.000812009	2.37E-08	0.000117694	2.37E-08	2.37E-08	0.002969205	0.001195107	0.001667462	0.011619314	2.37E-08	2.37E-08	2.37E-08	0.001451822	0.013887884	0.000332545
ramp	fermented	8031_2_3	0.005549813	0.00036191	0.007367963	2.11E-06	2.11E-06	2.11E-06	2.11E-06	2.11E-06	0.000179783	2.11E-06	2.11E-06	0.006984948	0.002976576	0.000961447	0.012350289	0.01285837	0.0180963	0.006425277	0.006358054	0.003519832	0.002099549	0.006806729	2.11E-06	0.002302	2.11E-06	0.000325172	2.11E-06	0.001904915	2.11E-06	2.11E-06	0.003054742	0.000241534	0.001232684	2.11E-06	0.000289216	2.11E-06	2.11E-06	0.001932273	0.00054951	0.001693866	0.010203058	2.11E-06	2.11E-06	2.11E-06	0.000701152	0.015164279	0.00048854
maintenance	fermented	8031_2_4	0.000129178	0.000457924	0.004207948	4.18E-06	4.18E-06	4.18E-06	4.18E-06	4.18E-06	0.000631192	4.18E-06	4.18E-06	0.010880331	0.005700068	0.00185026	0.0157566	0.012689594	0.0200419	0.010563187	0.004369614	0.002339898	0.001043478	0.009292294	4.18E-06	0.002460567	4.18E-06	0.000163986	4.18E-06	0.00157566	4.18E-06	4.18E-06	0.002430399	0.000146969	0.000652851	4.18E-06	0.00020885	4.18E-06	4.18E-06	0.001438747	0.000529861	0.001418635	0.011459697	4.18E-06	4.18E-06	4.18E-06	0.001690141	0.011914527	0.000315596
maintenance	fermented	8031_2_5	0.000818128	0.000141271	0.003273287	3.49E-06	3.49E-06	3.49E-06	3.49E-06	3.49E-06	0.000195605	3.49E-06	3.49E-06	0.016603179	0.003405243	0.001857476	0.018746301	0.008073383	0.023703192	0.011914081	0.006475162	0.002459816	0.001416587	0.012046813	3.49E-06	0.002029019	3.49E-06	0.000199487	3.49E-06	0.001221758	3.49E-06	3.49E-06	0.009913006	0.000274779	0.000897301	3.49E-06	0.000135837	3.49E-06	3.49E-06	0.005599595	0.001348281	0.0018893	0.008460713	3.49E-06	3.49E-06	3.49E-06	0.001983222	0.011924172	0.000406735
baseline	fermented	8032_1_1	3.49E-05	5.74E-08	0.00348303	5.74E-08	5.74E-08	0.00010664	5.74E-08	5.74E-08	0.001094292	5.74E-08	5.74E-08	0.02527863	0.002608171	0.002000323	0.01230832	0.007153091	0.008475839	0.010810437	0.017664525	0.002613503	0.002748034	0.015092448	5.74E-08	0.000760426	5.74E-08	0.000887164	5.74E-08	0.002586433	5.74E-08	0.003818126	0.009151773	0.002996177	0.000847789	5.74E-08	0.000919976	5.74E-08	5.74E-08	0.005447259	0.004271757	0.004517439	0.004068321	5.74E-08	5.74E-08	0.019136979	0.00813295	0.001963819	0.003300922
baseline	fermented	8032_1_2	4.72E-05	1.07E-07	0.005559583	1.07E-07	1.07E-07	5.17E-05	1.07E-07	1.07E-07	3.69E-05	1.07E-07	1.07E-07	0.017781971	0.000870274	0.000870274	0.003452798	0.011571118	0.008291801	0.009354011	0.014721247	0.003268244	0.00465896	0.006831774	1.07E-07	0.001153667	1.07E-07	0.001481352	1.07E-07	0.004320611	1.07E-07	0.004605234	0.00794648	0.003345347	0.000965422	1.07E-07	0.00085469	1.07E-07	1.07E-07	0.002520186	0.001957501	0.00376654	0.003892446	1.07E-07	1.07E-07	0.018009177	0.00616738	0.002380335	0.001878348
ramp	fermented	8032_1_3	3.93E-05	5.32E-07	0.00698096	5.32E-07	5.32E-07	0.000143671	5.32E-07	5.32E-07	3.36E-05	5.32E-07	5.32E-07	0.015511197	0.001884511	0.002292194	0.007036627	0.011310341	0.010042267	0.01578012	0.01467823	0.002807938	0.004381366	0.027697893	5.32E-07	0.001034762	5.32E-07	0.001983157	5.32E-07	0.003622486	5.32E-07	0.003941756	0.00493886	0.002941376	0.000919334	5.32E-07	0.000868169	5.32E-07	5.32E-07	0.004805012	0.004602399	0.0068905	0.003940937	5.32E-07	5.32E-07	0.013480149	0.008366918	0.002520595	0.00335479
maintenance	fermented	8032_1_4	5.17E-05	8.20E-08	0.007082116	8.20E-08	8.20E-08	0.000111542	8.20E-08	8.20E-08	2.99E-05	8.20E-08	8.20E-08	0.01809897	0.000906691	0.000941958	0.004417403	0.002819314	0.005715313	0.003236367	0.019510882	0.003987638	0.005504531	0.004228356	8.20E-08	0.001981106	8.20E-08	0.001922464	8.20E-08	0.00415249	8.20E-08	0.005440148	0.006336997	0.003243339	0.000624965	8.20E-08	0.000868144	8.20E-08	8.20E-08	0.0055521	0.005544309	0.004883257	0.004111072	8.20E-08	8.20E-08	0.014619834	0.004979626	0.002835717	0.005881396
maintenance	fermented	8032_1_5	7.67E-05	1.52E-07	0.009014755	1.52E-07	1.52E-07	0.000113146	1.52E-07	1.52E-07	0.000512025	1.52E-07	1.52E-07	0.013823034	0.002560945	0.002639245	0.008069005	0.005296527	0.008176001	0.012325904	0.013229019	0.002062858	0.002766328	0.004060944	1.52E-07	0.001029789	1.52E-07	0.002142388	1.52E-07	0.003733396	1.52E-07	0.003713308	0.0054273	0.002571193	0.000476769	1.52E-07	0.000961738	1.52E-07	1.52E-07	0.00432905	0.004778763	0.002780267	0.004291745	1.52E-07	1.52E-07	0.015904339	0.009140199	0.003360753	0.003727656
baseline	fermented	8032_2_1	3.07E-05	5.32E-07	0.003265672	5.32E-07	5.32E-07	0.000107219	5.32E-07	5.32E-07	0.001174496	5.32E-07	5.32E-07	0.023926166	0.002506547	0.001903748	0.011363967	0.007534782	0.008888931	0.010287687	0.018830816	0.002612129	0.002873628	0.014876406	5.32E-07	0.000754215	5.32E-07	0.001057047	5.32E-07	0.002422245	5.32E-07	0.003724831	0.008603287	0.002720166	0.000798821	5.32E-07	0.000912178	5.32E-07	5.32E-07	0.004568258	0.004592403	0.004442624	0.004174986	5.32E-07	5.32E-07	0.016289894	0.007512683	0.002024471	0.003491159
baseline	fermented	8032_2_2	5.97E-05	8.58E-07	0.004904895	8.58E-07	8.58E-07	8.99E-06	8.58E-07	8.58E-07	7.68E-05	8.58E-07	8.58E-07	0.01724805	0.000926462	0.001020866	0.003367058	0.011542155	0.009667163	0.009369649	0.017061286	0.003494155	0.004778615	0.007663847	8.58E-07	0.001070724	8.58E-07	0.001652266	8.58E-07	0.00414558	8.58E-07	0.004649474	0.007987925	0.003275107	0.001100148	8.58E-07	0.001040073	8.58E-07	8.58E-07	0.002385016	0.002224817	0.003638826	0.004085097	8.58E-07	8.58E-07	0.014377938	0.006351189	0.002407085	0.001902373
ramp	fermented	8032_2_3	4.57E-05	1.02E-06	0.006909686	1.02E-06	1.02E-06	0.000111078	1.02E-06	1.02E-06	3.31E-05	1.02E-06	1.02E-06	0.015274408	0.001959378	0.002520484	0.007151035	0.010931352	0.009582493	0.015586405	0.014911772	0.002841874	0.004249947	0.026483862	1.02E-06	0.001130787	1.02E-06	0.00225014	1.02E-06	0.003233913	1.02E-06	0.00416868	0.0047061	0.002974187	0.000967846	1.02E-06	0.00089148	1.02E-06	1.02E-06	0.004908246	0.004693849	0.006698148	0.004192366	1.02E-06	1.02E-06	0.011155957	0.008024547	0.002480463	0.003478529
maintenance	fermented	8032_2_4	3.85E-05	1.27E-07	0.006411099	1.27E-07	1.27E-07	7.91E-05	1.27E-07	1.27E-07	6.76E-05	1.27E-07	1.27E-07	0.01795124	0.001188167	0.001316085	0.004627209	0.002826919	0.005860885	0.00356737	0.020245165	0.004083965	0.005491889	0.004188923	1.27E-07	0.001954038	1.27E-07	0.001921239	1.27E-07	0.003947026	1.27E-07	0.005971994	0.006467268	0.002967957	0.000648203	1.27E-07	0.00087411	1.27E-07	1.27E-07	0.005716976	0.005657937	0.005021214	0.004599739	1.27E-07	1.27E-07	0.011759899	0.005336501	0.002601011	0.00627334
maintenance	fermented	8032_2_5	8.37E-05	1.23E-08	0.008054704	1.23E-08	1.23E-08	0.000103786	1.23E-08	1.23E-08	0.000505393	1.23E-08	1.23E-08	0.014101783	0.002698439	0.003287927	0.008271301	0.004966145	0.008322169	0.0129306	0.013372409	0.002223402	0.002918318	0.003892594	1.23E-08	0.001047706	1.23E-08	0.002156946	1.23E-08	0.003816293	1.23E-08	0.00429092	0.005405902	0.002529838	0.000531237	1.23E-08	0.000975918	1.23E-08	1.23E-08	0.004483314	0.00480903	0.002961801	0.004621148	1.23E-08	1.23E-08	0.012760768	0.009178712	0.003307208	0.003819985
baseline	fermented	8033_1_1	0.000249819	0.001316764	0.001833425	1.57E-07	1.57E-07	1.57E-07	1.57E-07	1.57E-07	0.002002809	1.57E-07	0.000637103	0.027225602	0.009160743	0.002342852	0.002009618	0.000411967	0.012433076	0.006916202	0.015653061	1.57E-07	0.006771928	0.003000383	0.000405158	1.57E-07	1.57E-07	0.016537429	0.005774779	0.001015023	1.57E-07	0.007820572	0.01655956	0.001389539	0.000705622	1.57E-07	0.013716644	1.57E-07	1.57E-07	1.57E-07	0.001847044	0.008721964	0.00409116	1.57E-07	1.57E-07	1.57E-07	0.000794569	0.003188492	0.003323403
baseline	fermented	8033_1_2	0.000512649	0.000740351	0.002819357	9.33E-07	9.33E-07	9.33E-07	9.33E-07	9.33E-07	0.000912931	9.33E-07	0.000171307	0.005023026	0.004769882	0.001387417	0.000577101	0.000399858	0.013037988	0.002670523	0.002583598	9.33E-07	0.011623009	0.001426427	0.000484239	9.33E-07	9.33E-07	0.018235289	0.00406006	0.00162148	9.33E-07	0.008036587	0.00156678	0.001603671	0.000707701	9.33E-07	0.01051757	9.33E-07	9.33E-07	9.33E-07	0.000863319	0.0058732	0.007693973	9.33E-07	9.33E-07	9.33E-07	0.000742048	0.005939349	0.005788395
ramp	fermented	8033_1_3	0.000473772	0.001621807	0.002665127	1.19E-07	1.19E-07	1.19E-07	1.19E-07	1.19E-07	0.000233693	1.19E-07	0.000254551	0.012249114	0.002500393	0.000387786	0.000419286	4.60E-05	0.01287783	0.00246421	0.005171479	1.19E-07	0.00738199	0.00160776	0.000643189	1.19E-07	1.19E-07	0.023206741	0.003122298	0.000926686	1.19E-07	0.008146921	0.006035592	0.001712901	0.000879862	1.19E-07	0.008530876	1.19E-07	1.19E-07	1.19E-07	0.003035036	0.012126521	0.005391125	1.19E-07	1.19E-07	1.19E-07	0.000625311	0.003562868	0.003781663
maintenance	fermented	8033_1_4	0.001631543	0.001304809	0.001470938	5.10E-07	5.10E-07	5.10E-07	5.10E-07	5.10E-07	0.001810418	5.10E-07	0.000136812	0.002955047	0.002094663	0.000416808	0.000339905	0.000186948	0.012306252	0.001502804	0.001867777	5.10E-07	0.006317555	0.00146414	0.000576563	5.10E-07	5.10E-07	0.023195951	0.00346278	0.001328603	5.10E-07	0.006433972	0.001446295	0.001494731	0.001250425	5.10E-07	0.007771923	5.10E-07	5.10E-07	5.10E-07	0.000464395	0.007519543	0.007270138	5.10E-07	5.10E-07	5.10E-07	0.000822994	0.0053552	0.002499575
maintenance	fermented	8033_1_5	0.000600715	0.000718923	0.003382596	2.61E-06	2.61E-06	2.61E-06	2.61E-06	2.61E-06	0.000435813	2.61E-06	0.000161116	0.007998171	0.004111194	0.001190071	0.00027049	0.000155227	0.01379877	0.002151299	0.004255062	2.61E-06	0.009482711	0.000914533	0.000676856	2.61E-06	2.61E-06	0.021382583	0.003972373	0.001097945	2.61E-06	0.007492948	0.002343545	0.001392413	0.000664656	2.61E-06	0.012931772	2.61E-06	2.61E-06	2.61E-06	0.000912009	0.007329308	0.006145126	2.61E-06	2.61E-06	2.61E-06	0.001177031	0.00424707	0.0059777
baseline	fermented	8033_2_1	0.000297455	0.001123009	0.001654938	1.74E-07	1.74E-07	1.74E-07	1.74E-07	1.74E-07	0.00219325	1.74E-07	0.00065406	0.026093465	0.008754277	0.002675816	0.00231836	0.000454906	0.012752682	0.007061891	0.015144236	1.74E-07	0.006432513	0.003386474	0.000336179	1.74E-07	1.74E-07	0.017200035	0.005452912	0.000987686	1.74E-07	0.008278094	0.017025988	0.001452379	0.000718317	1.74E-07	0.010807098	1.74E-07	1.74E-07	1.74E-07	0.00201665	0.00881896	0.004408629	1.74E-07	1.74E-07	1.74E-07	0.00092045	0.003290301	0.003580096
baseline	fermented	8033_2_2	0.000341808	0.000751723	0.002892387	1.15E-07	1.15E-07	1.15E-07	1.15E-07	1.15E-07	0.00095817	1.15E-07	0.00016005	0.005060293	0.00473764	0.001527708	0.000581457	0.000409063	0.014115017	0.003021789	0.002663379	1.15E-07	0.01142099	0.001519195	0.000356706	1.15E-07	1.15E-07	0.018907142	0.004177041	0.001615395	1.15E-07	0.008451133	0.00163157	0.001517918	0.000761939	1.15E-07	0.008253624	1.15E-07	1.15E-07	1.15E-07	0.000940292	0.006055496	0.007862439	1.15E-07	1.15E-07	1.15E-07	0.000778114	0.006836589	0.005815847
ramp	fermented	8033_2_3	0.000385208	0.001601853	0.00273883	1.06E-06	1.06E-06	1.06E-06	1.06E-06	1.06E-06	0.000212309	1.06E-06	0.000293249	0.012443178	0.002384134	0.000502592	0.000394954	0.000129674	0.014600594	0.002587544	0.004775471	1.06E-06	0.006664641	0.00156329	0.000559377	1.06E-06	1.06E-06	0.023316285	0.003410506	0.000966197	1.06E-06	0.008462276	0.006726935	0.001737883	0.0009395	1.06E-06	0.006648114	1.06E-06	1.06E-06	1.06E-06	0.002748576	0.012004999	0.00569802	1.06E-06	1.06E-06	1.06E-06	0.000693289	0.003752913	0.003821988
maintenance	fermented	8033_2_4	0.001487706	0.001354656	0.001462706	1.10E-06	1.10E-06	1.10E-06	1.10E-06	1.10E-06	0.001580926	1.10E-06	0.000147881	0.003358461	0.002572024	0.000479235	0.000423303	0.00016144	0.013787234	0.001778383	0.002013975	1.10E-06	0.006336416	0.001531774	0.000544913	1.10E-06	1.10E-06	0.023831263	0.003490241	0.001317368	1.10E-06	0.006933024	0.001729231	0.001496181	0.001150419	1.10E-06	0.007001244	1.10E-06	1.10E-06	1.10E-06	0.000711014	0.007161836	0.00761014	1.10E-06	1.10E-06	1.10E-06	0.000800844	0.005470741	0.002648295
maintenance	fermented	8033_2_5	0.000595964	0.000835201	0.003364215	1.02E-07	1.02E-07	1.02E-07	1.02E-07	1.02E-07	0.000347362	1.02E-07	0.000180492	0.008142993	0.003847372	0.001335384	0.000252433	0.000174107	0.014744568	0.002589462	0.004180686	1.02E-07	0.00945539	0.001002922	0.000527002	1.02E-07	1.02E-07	0.021488323	0.00408746	0.001235348	1.02E-07	0.009008417	0.002820185	0.001460962	0.000788801	1.02E-07	0.011338635	1.02E-07	1.02E-07	1.02E-07	0.000951414	0.007114955	0.006445348	1.02E-07	1.02E-07	1.02E-07	0.001093593	0.004663842	0.00642236
baseline	fermented	8034_1_1	0.000416986	2.13E-07	6.35E-05	2.13E-07	2.13E-07	0.000230079	2.13E-07	2.13E-07	0.000786737	2.13E-07	2.13E-07	0.017110138	0.003948923	0.002595369	0.016918152	6.81E-05	0.015553424	0.007568219	0.01170862	2.13E-07	0.000387528	0.015701731	0.000892888	2.13E-07	2.13E-07	0.012360764	2.13E-07	0.007433626	0.000373307	2.13E-07	0.009351456	0.000145767	0.004760547	2.13E-07	0.005535603	2.13E-07	2.13E-07	0.007352869	0.006188255	0.000251411	2.13E-07	0.000808577	2.13E-07	0.000262076	0.002210381	0.002768563	2.13E-07
baseline	fermented	8034_1_2	0.000402869	1.06E-07	2.12E-05	1.06E-07	1.06E-07	0.000340695	1.06E-07	1.06E-07	0.000565634	1.06E-07	1.06E-07	0.020212695	0.002934827	0.002521343	0.015716436	5.41E-05	0.020052458	0.011350591	0.010263805	1.06E-07	0.000214324	0.020430558	0.001353174	1.06E-07	1.06E-07	0.014157025	1.06E-07	0.007852152	0.00042511	1.06E-07	0.008550222	0.000198654	0.005132661	1.06E-07	0.003453956	1.06E-07	1.06E-07	0.008270691	0.006433265	0.000274477	1.06E-07	0.000763783	1.06E-07	0.000307838	0.001897073	0.002464223	1.06E-07
ramp	fermented	8034_1_3	0.000601219	1.36E-06	0.000117323	1.36E-06	1.36E-06	0.000106246	1.36E-06	1.36E-06	0.000127394	1.36E-06	1.36E-06	0.021365446	0.00108713	0.00070243	0.007448273	8.06E-05	0.021013476	0.004477927	0.012102437	1.36E-06	0.000184293	0.003940153	0.000757315	1.36E-06	1.36E-06	0.008257956	1.36E-06	0.007156727	0.000124876	1.36E-06	0.011841606	0.000182783	0.004099773	1.36E-06	0.00349805	1.36E-06	1.36E-06	0.004512671	0.003293615	0.000236157	1.36E-06	0.000550363	1.36E-06	0.000322765	0.001819771	0.003193915	1.36E-06
maintenance	fermented	8034_1_4	0.000690085	7.57E-07	7.87E-05	7.57E-07	7.57E-07	0.00022347	7.57E-07	7.57E-07	3.13E-05	7.57E-07	7.57E-07	0.018366442	0.001372098	0.001035631	0.008574604	0.000158901	0.016620548	0.008657334	0.010310914	7.57E-07	0.000336971	0.006682925	0.00080409	7.57E-07	7.57E-07	0.012745379	7.57E-07	0.007550575	0.000214895	7.57E-07	0.00644079	0.000154361	0.008462617	7.57E-07	0.003186093	7.57E-07	7.57E-07	0.002566126	0.001681829	0.000183115	7.57E-07	0.000483261	7.57E-07	0.000373291	0.002359807	0.001602631	7.57E-07
maintenance	fermented	8034_1_5	0.000152795	5.57E-08	1.32E-05	5.57E-08	5.57E-08	0.000136099	5.57E-08	5.57E-08	0.000286869	5.57E-08	5.57E-08	0.01522027	0.002819618	0.002180612	0.014928341	6.53E-05	0.013931128	0.00516112	0.008388527	5.57E-08	0.00028434	0.00396659	0.001890707	5.57E-08	5.57E-08	0.015947309	5.57E-08	0.00960026	0.000232228	5.57E-08	0.007249145	0.000169491	0.004537799	5.57E-08	0.005841613	5.57E-08	5.57E-08	0.002047044	0.0019752	0.000220591	5.57E-08	0.000821145	5.57E-08	0.000436122	0.001767763	0.003867425	5.57E-08
baseline	fermented	8034_2_1	0.000364652	2.86E-06	2.86E-05	2.86E-06	2.86E-06	0.000158501	2.86E-06	2.86E-06	0.000812568	2.86E-06	2.86E-06	0.01782182	0.004104471	0.002685988	0.017117093	5.62E-05	0.016904922	0.009466917	0.011618215	2.86E-06	0.000332049	0.016054234	0.000736327	2.86E-06	2.86E-06	0.01249298	2.86E-06	0.007492678	0.000300951	2.86E-06	0.010984713	0.000121384	0.004209804	2.86E-06	0.004399904	2.86E-06	2.86E-06	0.007066331	0.006193071	0.000231231	2.86E-06	0.000731311	2.86E-06	0.000502087	0.002271679	0.002582662	2.86E-06
baseline	fermented	8034_2_2	0.000450709	8.55E-07	1.76E-05	8.55E-07	8.55E-07	0.000310366	8.55E-07	8.55E-07	0.000615701	8.55E-07	8.55E-07	0.020377995	0.003522675	0.002692686	0.017225545	0.000104629	0.020536951	0.013610817	0.011232017	8.55E-07	0.000244973	0.018574152	0.00120273	8.55E-07	8.55E-07	0.014782359	8.55E-07	0.007478454	0.000371232	8.55E-07	0.010488548	0.000137829	0.004661521	8.55E-07	0.002754055	8.55E-07	8.55E-07	0.006860238	0.005770688	0.000118714	8.55E-07	0.000831498	8.55E-07	0.000339038	0.002102136	0.002437653	8.55E-07
ramp	fermented	8034_2_3	0.000402933	6.56E-07	6.92E-05	6.56E-07	6.56E-07	0.000112599	6.56E-07	6.56E-07	0.00010755	6.56E-07	6.56E-07	0.021104508	0.001237076	0.000870497	0.008277298	7.17E-05	0.022306744	0.004566071	0.01290497	6.56E-07	0.000217624	0.004456501	0.000650348	6.56E-07	6.56E-07	0.008467151	6.56E-07	0.007078092	0.000148954	6.56E-07	0.011943586	0.000212575	0.003668813	6.56E-07	0.003558738	6.56E-07	6.56E-07	0.004049024	0.003142677	0.000189853	6.56E-07	0.000442318	6.56E-07	0.000476653	0.001961648	0.002859412	6.56E-07
maintenance	fermented	8034_2_4	0.000685759	1.52E-07	7.14E-05	1.52E-07	1.52E-07	0.000259312	1.52E-07	1.52E-07	6.03E-05	1.52E-07	1.52E-07	0.016396936	0.001985865	0.001655141	0.009248125	9.07E-05	0.016307797	0.007903956	0.01039629	1.52E-07	0.000264377	0.006466597	0.000719693	1.52E-07	1.52E-07	0.013304942	1.52E-07	0.007403565	0.000302362	1.52E-07	0.005912013	0.000171693	0.007621346	1.52E-07	0.002815968	1.52E-07	1.52E-07	0.002655924	0.001534095	0.000139279	1.52E-07	0.000475068	1.52E-07	0.000573323	0.002282656	0.001720982	1.52E-07
maintenance	fermented	8034_2_5	0.000145588	1.16E-07	1.16E-06	1.16E-07	1.16E-07	0.000125367	1.16E-07	1.16E-07	0.000281065	1.16E-07	1.16E-07	0.014331286	0.003462257	0.002540707	0.015796767	7.53E-05	0.013985515	0.004807932	0.008953136	1.16E-07	0.000239108	0.003984451	0.001465481	1.16E-07	1.16E-07	0.015838725	1.16E-07	0.009310028	0.000258823	1.16E-07	0.006593908	0.000189567	0.004525856	1.16E-07	0.003777697	1.16E-07	1.16E-07	0.002056931	0.001976049	0.00021181	1.16E-07	0.000781523	1.16E-07	0.000548481	0.001780921	0.003994562	1.16E-07
baseline	fiber	8036_1_1	2.04E-06	0.000213204	0.001041456	2.04E-06	2.04E-06	2.04E-06	2.04E-06	2.04E-06	2.04E-06	2.04E-06	2.04E-06	0.01328123	0.028785809	0.004668708	0.001028942	0.003115098	0.009361981	0.024569928	0.013824901	0.003791327	0.000706355	0.009720257	0.019251874	0.000765218	2.04E-06	0.000877845	2.04E-06	2.04E-06	2.04E-06	2.04E-06	0.004026778	2.04E-06	2.04E-06	0.000850499	0.003859459	2.04E-06	2.04E-06	0.00483649	0.0032509	0.002227057	0.00510485	2.04E-06	2.04E-06	0.000306829	0.007912193	0.005372282	9.08E-05
baseline	fiber	8036_1_2	1.72E-06	0.000159688	0.010738095	1.72E-06	1.72E-06	1.72E-06	1.72E-06	1.72E-06	1.72E-06	1.72E-06	1.72E-06	0.015555197	0.020858791	0.00447498	0.0009572	0.004053478	0.01109043	0.017865568	0.017284378	0.003419832	0.000655	0.008483894	0.015198684	0.001150311	1.72E-06	0.000768267	1.72E-06	1.72E-06	1.72E-06	1.72E-06	0.004840313	1.72E-06	1.72E-06	0.000612292	0.00485099	1.72E-06	1.72E-06	0.00363244	0.002279269	0.002541547	0.006385666	1.72E-06	1.72E-06	0.000338873	0.006815989	0.006035188	5.38E-05
ramp	fiber	8036_1_3	3.74E-07	9.16E-05	5.84E-05	3.74E-07	3.74E-07	3.74E-07	3.74E-07	3.74E-07	3.74E-07	3.74E-07	3.74E-07	0.022989151	0.041388976	0.006159285	0.000929827	0.002430633	0.012694239	0.009592169	0.017707828	0.002776398	0.000347167	0.006881186	0.00319225	0.000455568	3.74E-07	0.000187367	3.74E-07	3.74E-07	3.74E-07	3.74E-07	0.008269852	3.74E-07	3.74E-07	0.001495199	0.003717438	3.74E-07	3.74E-07	0.010697681	0.005199554	0.002242798	0.005089751	3.74E-07	3.74E-07	0.000495752	0.012763392	0.002132528	7.29E-05
maintenance	fiber	8036_1_4	1.16E-06	0.000144758	1.72E-05	1.16E-06	1.16E-06	1.16E-06	1.16E-06	1.16E-06	1.16E-06	1.16E-06	1.16E-06	0.015376037	0.031550804	0.005858291	0.001607702	0.014359935	0.009807727	0.003573809	0.015782849	0.003327115	0.000396573	0.009923627	0.012240692	0.000838761	1.16E-06	0.000480356	1.16E-06	1.16E-06	1.16E-06	1.16E-06	0.008861445	1.16E-06	1.16E-06	0.000520851	0.00444841	1.16E-06	1.16E-06	0.006602563	0.004277121	0.002016377	0.006928386	1.16E-06	1.16E-06	0.000370972	0.008665952	0.004571757	1.95E-05
maintenance	fiber	8036_1_5	8.90E-08	0.000200453	0.000216377	8.90E-08	8.90E-08	8.90E-08	8.90E-08	8.90E-08	8.90E-08	8.90E-08	8.90E-08	0.014181117	0.018741893	0.005896036	0.001309502	0.008941705	0.009623152	0.0042985	0.012125068	0.005746633	0.000684257	0.001649054	0.017334038	0.002046214	8.90E-08	0.000181719	8.90E-08	8.90E-08	8.90E-08	8.90E-08	0.007161513	8.90E-08	8.90E-08	0.000893608	0.005276412	8.90E-08	8.90E-08	0.003954733	0.002859266	0.002749673	0.011596772	8.90E-08	8.90E-08	0.000450551	0.006279145	0.009126234	9.69E-05
baseline	fiber	8036_2_1	1.26E-06	0.000228905	0.000898404	1.26E-06	1.26E-06	1.26E-06	1.26E-06	1.26E-06	1.26E-06	1.26E-06	1.26E-06	0.012749803	0.028500955	0.006076209	0.001089623	0.003048805	0.010445868	0.025180442	0.014326081	0.003812751	0.000629023	0.010352352	0.019488997	0.000813263	1.26E-06	0.000891891	1.26E-06	1.26E-06	1.26E-06	1.26E-06	0.004256138	1.26E-06	1.26E-06	0.000858858	0.00255331	1.26E-06	1.26E-06	0.004396644	0.003125572	0.002577969	0.005419736	1.26E-06	1.26E-06	0.000390813	0.008469937	0.005634683	0.000111661
baseline	fiber	8036_2_2	9.36E-09	0.000175056	0.012664901	9.36E-09	9.36E-09	9.36E-09	9.36E-09	9.36E-09	9.36E-09	9.36E-09	9.36E-09	0.016111731	0.021193512	0.00510378	0.001049402	0.004639928	0.011981994	0.019296913	0.018486692	0.003101398	0.000615037	0.009276579	0.015174197	0.001142078	9.36E-09	0.000783073	9.36E-09	9.36E-09	9.36E-09	9.36E-09	0.005066335	9.36E-09	9.36E-09	0.000684311	0.001405131	9.36E-09	9.36E-09	0.003506742	0.00246249	0.002614611	0.006769155	9.36E-09	9.36E-09	0.000461044	0.006676946	0.005941148	7.40E-05
ramp	fiber	8036_2_3	6.08E-08	8.89E-05	0.000152555	6.08E-08	6.08E-08	6.08E-08	6.08E-08	6.08E-08	6.08E-08	6.08E-08	6.08E-08	0.023736757	0.039747977	0.00622526	0.000928899	0.002507325	0.013866096	0.010069544	0.018871854	0.002824133	0.000292474	0.007121869	0.003213475	0.000485742	6.08E-08	0.000166125	6.08E-08	6.08E-08	6.08E-08	6.08E-08	0.009104144	6.08E-08	6.08E-08	0.001472667	0.002229357	6.08E-08	6.08E-08	0.010530015	0.00615179	0.00185265	0.005057234	6.08E-08	6.08E-08	0.000488549	0.013193171	0.002405778	0.000106695
maintenance	fiber	8036_2_4	1.35E-06	0.000139983	6.84E-05	1.35E-06	1.35E-06	1.35E-06	1.35E-06	1.35E-06	1.35E-06	1.35E-06	1.35E-06	0.017791784	0.030423732	0.006809867	0.00159748	0.014437309	0.009890422	0.004170654	0.016384979	0.003225653	0.000438551	0.010020638	0.012239903	0.00093756	1.35E-06	0.000552956	1.35E-06	1.35E-06	1.35E-06	1.35E-06	0.010531739	1.35E-06	1.35E-06	0.000591556	0.00257271	1.35E-06	1.35E-06	0.007039142	0.004523169	0.002020684	0.007092158	1.35E-06	1.35E-06	0.000296708	0.008910541	0.004637574	4.28E-05
maintenance	fiber	8036_2_5	3.28E-07	0.000231153	8.10E-05	3.28E-07	3.28E-07	3.28E-07	3.28E-07	3.28E-07	3.28E-07	3.28E-07	3.28E-07	0.015186392	0.017740776	0.006237862	0.001516534	0.009463244	0.008692578	0.004559427	0.012135544	0.005136842	0.000673339	0.001609182	0.017715976	0.001783717	3.28E-07	0.000159093	3.28E-07	3.28E-07	3.28E-07	3.28E-07	0.008012688	3.28E-07	3.28E-07	0.000823074	0.001258241	3.28E-07	3.28E-07	0.00429318	0.00282765	0.002782261	0.01175606	3.28E-07	3.28E-07	0.000491318	0.005705367	0.009059428	8.56E-05
baseline	fiber	8037_1_1	0.003579834	0.003845737	0.003013749	6.23E-08	6.23E-08	4.00E-05	6.23E-08	6.23E-08	3.79E-05	6.23E-08	6.23E-08	0.029968188	0.008102275	0.001736684	6.23E-08	0.015082769	0.016764403	0.012434118	0.040551366	0.003331588	0.001426117	0.012810123	6.23E-08	0.00209555	0.00168475	0.005136306	0.006681352	6.23E-08	0.000979482	0.000583742	0.016518754	0.000568162	6.23E-08	0.000270059	0.001029858	6.23E-08	6.23E-08	0.007488931	0.004481933	0.002193187	0.000128278	6.23E-08	0.000507398	6.23E-08	0.004582686	0.000139703	6.23E-08
baseline	fiber	8037_1_2	0.000173762	0.005811208	0.010154746	9.31E-07	9.31E-07	4.19E-05	9.31E-07	9.31E-07	0.000284432	9.31E-07	9.31E-07	0.016845624	0.002462665	0.000624199	9.31E-07	0.008451255	0.016944917	0.004279411	0.016347092	0.006807755	0.003161334	0.00652022	9.31E-07	0.004675031	0.001469739	0.011301266	0.003018601	9.31E-07	0.000846574	0.000621096	0.007995647	0.000437508	9.31E-07	0.000406997	0.000660917	9.31E-07	9.31E-07	0.002945683	0.002079975	0.00342508	0.000861571	9.31E-07	0.000418374	9.31E-07	0.002519035	0.001124283	9.31E-07
ramp	fiber	8037_1_3	0.000682816	0.008539086	0.00318475	7.25E-07	7.25E-07	0.00038567	7.25E-07	7.25E-07	0.000142361	7.25E-07	7.25E-07	0.009209996	0.011649808	0.002785103	7.25E-07	0.001048296	0.008867293	0.020860839	0.009737509	0.015505468	0.005473401	0.006320321	7.25E-07	0.004930876	0.000376351	0.018494537	0.003566278	7.25E-07	0.000999117	0.001243461	0.003553854	0.000900758	7.25E-07	0.001306617	0.000417248	7.25E-07	7.25E-07	0.001981668	0.001437072	0.005969336	0.000717501	7.25E-07	0.005275131	7.25E-07	0.00526426	0.00118341	7.25E-07
maintenance	fiber	8037_1_4	0.000272296	0.00549406	0.003952949	7.25E-07	7.25E-07	0.000162032	7.25E-07	7.25E-07	0.002096574	7.25E-07	7.25E-07	0.015597995	0.003132955	0.000857266	7.25E-07	0.003645969	0.012826893	0.012161166	0.014256188	0.00857473	0.003233901	0.01416663	7.25E-07	0.003139167	0.001166317	0.016299959	0.002997325	7.25E-07	0.00117667	0.000971154	0.012770985	0.000802393	7.25E-07	0.001561301	0.000368583	7.25E-07	7.25E-07	0.003189899	0.002737971	0.005022978	0.000633114	7.25E-07	0.002990077	7.25E-07	0.014063096	0.000952518	7.25E-07
maintenance	fiber	8037_1_5	0.000797715	0.006747557	0.003801789	1.39E-06	1.39E-06	0.00015686	1.39E-06	1.39E-06	0.000647563	1.39E-06	1.39E-06	0.010398162	0.002731117	0.000639307	1.39E-06	0.011457999	0.016610125	0.00361655	0.015216445	0.009403856	0.003928206	0.017105472	1.39E-06	0.004629948	0.001518549	0.013533813	0.005202693	1.39E-06	0.000955091	0.000899881	0.007851768	0.000795135	1.39E-06	0.001234756	0.000709482	1.39E-06	1.39E-06	0.002708414	0.001941658	0.006812055	0.000724961	1.39E-06	0.004012312	1.39E-06	0.003083536	0.000747149	1.39E-06
baseline	fiber	8037_2_1	0.003051839	0.003407429	0.002984874	1.56E-07	1.56E-07	2.54E-05	1.56E-07	1.56E-07	4.93E-05	1.56E-07	1.56E-07	0.029896502	0.008393986	0.002148071	1.56E-07	0.015919503	0.01684144	0.012504807	0.042811924	0.002852502	0.001435335	0.013818671	1.56E-07	0.002129383	0.001701638	0.005071172	0.006647705	1.56E-07	0.000943739	0.00058244	0.017003921	0.000549736	1.56E-07	0.000330672	0.000936472	1.56E-07	1.56E-07	0.006594236	0.004659	0.002266428	0.000121991	1.56E-07	0.000608395	1.56E-07	0.004796044	0.000175978	1.56E-07
baseline	fiber	8037_2_2	0.000216822	0.005772769	0.011001925	3.11E-07	3.11E-07	1.04E-05	3.11E-07	3.11E-07	0.000275437	3.11E-07	3.11E-07	0.015624705	0.002954595	0.0008066	3.11E-07	0.008532328	0.017069324	0.004293915	0.017530979	0.006569514	0.003124734	0.006629684	3.11E-07	0.005150312	0.001403122	0.011906563	0.002974306	3.11E-07	0.000777552	0.000704932	0.007629765	0.000546725	3.11E-07	0.000478254	0.00084291	3.11E-07	3.11E-07	0.002909986	0.002138139	0.003606619	0.000841354	3.11E-07	0.000482404	3.11E-07	0.002676565	0.001095005	3.11E-07
ramp	fiber	8037_2_3	0.000657393	0.008238707	0.003317084	9.35E-08	9.35E-08	0.0002695	9.35E-08	9.35E-08	0.000173436	9.35E-08	9.35E-08	0.008353465	0.012462952	0.003875297	9.35E-08	0.001080597	0.009355652	0.017748062	0.010780004	0.014430459	0.005776338	0.006883417	9.35E-08	0.005033784	0.000403471	0.019217071	0.00320648	9.35E-08	0.001058268	0.001322576	0.003187267	0.00095026	9.35E-08	0.001306998	0.000436704	9.35E-08	9.35E-08	0.001821073	0.001382811	0.005809051	0.000802788	9.35E-08	0.004959529	9.35E-08	0.005165678	0.001278438	9.35E-08
maintenance	fiber	8037_2_4	0.000275106	0.005701407	0.004174747	2.87E-06	2.87E-06	0.000181355	2.87E-06	2.87E-06	0.001970825	2.87E-06	2.87E-06	0.014977143	0.003376069	0.001045096	2.87E-06	0.003606605	0.012878755	0.010864897	0.014153362	0.007693748	0.003294613	0.01368563	2.87E-06	0.002897579	0.001074809	0.016335255	0.002961617	2.87E-06	0.001210569	0.001107084	0.012436126	0.000810461	2.87E-06	0.001376043	0.000429821	2.87E-06	2.87E-06	0.003372995	0.002794094	0.005217282	0.000610151	2.87E-06	0.002897067	2.87E-06	0.013520157	0.000854007	2.87E-06
maintenance	fiber	8037_2_5	0.000535868	0.006758755	0.00393951	1.29E-06	1.29E-06	0.000128546	1.29E-06	1.29E-06	0.000634988	1.29E-06	1.29E-06	0.010461306	0.003418097	0.000992234	1.29E-06	0.01108184	0.015956796	0.003617369	0.015900008	0.008828921	0.004074251	0.017100292	1.29E-06	0.004906964	0.001481124	0.01439617	0.005090749	1.29E-06	0.001035083	0.000977779	0.007725177	0.000768181	1.29E-06	0.001260168	0.000894663	1.29E-06	1.29E-06	0.002885842	0.002022671	0.007057148	0.00071191	1.29E-06	0.004302434	1.29E-06	0.003292131	0.000624147	1.29E-06
baseline	fiber	8038_1_1	0.000108548	7.25E-05	0.001624444	1.63E-06	1.63E-06	1.63E-06	1.63E-06	1.63E-06	1.63E-06	1.63E-06	1.63E-06	0.015834554	0.00766791	0.001934999	0.000276608	0.001896861	0.013059672	0.002012952	0.013995529	0.000165546	0.001290418	0.003644521	0.001507514	1.63E-06	1.63E-06	0.025874168	0.003623985	1.63E-06	1.63E-06	0.00026152	0.005214062	1.63E-06	0.001425789	1.63E-06	0.000828567	1.63E-06	1.63E-06	0.001945477	0.000797553	0.003753907	0.000945078	1.63E-06	1.63E-06	0.013814057	0.000466881	0.001274912	0.000226735
baseline	fiber	8038_1_2	7.51E-05	0.00032778	0.000547699	1.34E-06	1.34E-06	1.34E-06	1.34E-06	1.34E-06	1.34E-06	1.34E-06	1.34E-06	0.019817479	0.007114214	0.001512573	0.000173753	0.001181016	0.007476829	0.002573557	0.011617939	0.000541404	0.001525164	0.003325227	0.00241827	1.34E-06	1.34E-06	0.020509133	0.002776688	1.34E-06	1.34E-06	0.000295464	0.014509623	1.34E-06	0.000883034	1.34E-06	0.000466279	1.34E-06	1.34E-06	0.005746855	0.003283258	0.00538466	0.000591347	1.34E-06	1.34E-06	0.013352949	0.000603938	0.001186892	0.000269023
ramp	fiber	8038_1_3	0.000100785	0.000307394	0.000959557	1.22E-06	1.22E-06	1.22E-06	1.22E-06	1.22E-06	1.22E-06	1.22E-06	1.22E-06	0.013750008	0.003934813	0.00093478	0.000238104	0.004054075	0.008535226	0.001556288	0.038277288	0.000983073	0.001357657	0.002822399	0.001445844	1.22E-06	1.22E-06	0.023424104	0.003625319	1.22E-06	1.22E-06	0.000260781	0.001715864	1.22E-06	0.000978874	1.22E-06	0.000709694	1.22E-06	1.22E-06	0.000786543	0.000366605	0.007135155	0.000789482	1.22E-06	1.22E-06	0.010880576	0.00039936	0.001836386	0.000124721
maintenance	fiber	8038_1_4	7.05E-05	0.000279967	0.000656212	3.80E-08	3.80E-08	3.80E-08	3.80E-08	3.80E-08	3.80E-08	3.80E-08	3.80E-08	0.023233874	0.00668669	0.002042534	0.000352598	0.004366723	0.009751969	0.002097007	0.014853869	0.000411716	0.0018504	0.004496783	0.001231348	3.80E-08	3.80E-08	0.019986173	0.002732105	3.80E-08	3.80E-08	0.000402848	0.020704037	3.80E-08	0.000822587	3.80E-08	0.00050715	3.80E-08	3.80E-08	0.009256221	0.004682583	0.005942223	0.000950536	3.80E-08	3.80E-08	0.009005813	0.001072995	0.00135634	0.000211136
maintenance	fiber	8038_1_5	0.000136844	0.000305365	0.000895398	4.22E-09	4.22E-09	4.22E-09	4.22E-09	4.22E-09	4.22E-09	4.22E-09	4.22E-09	0.017748739	0.009302007	0.002173031	0.000343799	0.002749549	0.007719432	0.002913424	0.010319889	0.000863299	0.002154447	0.00350219	0.00205477	4.22E-09	4.22E-09	0.02161458	0.003685494	4.22E-09	4.22E-09	0.000404619	0.004041541	4.22E-09	0.001288613	4.22E-09	0.000475575	4.22E-09	4.22E-09	0.001582152	0.000736592	0.010339317	0.001200341	4.22E-09	4.22E-09	0.01617419	0.00077207	0.001186825	0.000558357
baseline	fiber	8038_2_1	0.000146862	9.69E-05	0.001631007	1.38E-06	1.38E-06	1.38E-06	1.38E-06	1.38E-06	1.38E-06	1.38E-06	1.38E-06	0.015070131	0.007367014	0.002158451	0.000293304	0.001931444	0.013127778	0.002182368	0.014357641	0.000194697	0.001293644	0.00408444	0.001440925	1.38E-06	1.38E-06	0.025039538	0.003439506	1.38E-06	1.38E-06	0.00025512	0.005216536	1.38E-06	0.001405259	1.38E-06	0.000949987	1.38E-06	1.38E-06	0.001628489	0.000752772	0.003809598	0.000795152	1.38E-06	1.38E-06	0.010352087	0.000469539	0.001304553	0.000249665
baseline	fiber	8038_2_2	7.40E-05	0.000283599	0.00051282	2.05E-06	2.05E-06	2.05E-06	2.05E-06	2.05E-06	2.05E-06	2.05E-06	2.05E-06	0.019385514	0.007467261	0.002041659	0.000250554	0.001355668	0.008524272	0.002396785	0.012150402	0.000553394	0.001377419	0.003680926	0.001945035	2.05E-06	2.05E-06	0.019761554	0.002933029	2.05E-06	2.05E-06	0.000282762	0.014966311	2.05E-06	0.001012255	2.05E-06	0.00049567	2.05E-06	2.05E-06	0.005561126	0.003392726	0.005527245	0.000611954	2.05E-06	2.05E-06	0.009679581	0.000542518	0.001164511	0.000253482
ramp	fiber	8038_2_3	7.18E-05	0.00035505	0.000909789	8.87E-08	8.87E-08	8.87E-08	8.87E-08	8.87E-08	8.87E-08	8.87E-08	8.87E-08	0.013635021	0.003813939	0.001118344	0.000294679	0.003990408	0.009334736	0.001670551	0.037273083	0.000937231	0.001255552	0.003117348	0.001268639	8.87E-08	8.87E-08	0.023475102	0.003782698	8.87E-08	8.87E-08	0.000286658	0.00171108	8.87E-08	0.001072749	8.87E-08	0.000908945	8.87E-08	8.87E-08	0.000837175	0.000444974	0.00745563	0.000749785	8.87E-08	8.87E-08	0.007811946	0.000384602	0.001939055	0.000122853
maintenance	fiber	8038_2_4	7.52E-05	0.000195045	0.000669204	1.01E-06	1.01E-06	1.01E-06	1.01E-06	1.01E-06	1.01E-06	1.01E-06	1.01E-06	0.022910584	0.006939633	0.002779384	0.000442633	0.004354873	0.010642957	0.002279583	0.014185705	0.000445576	0.001634759	0.004792042	0.001038276	1.01E-06	1.01E-06	0.018877702	0.002923566	1.01E-06	1.01E-06	0.000437169	0.021988326	1.01E-06	0.000787324	1.01E-06	0.000708297	1.01E-06	1.01E-06	0.00936592	0.004850051	0.006208216	0.000852059	1.01E-06	1.01E-06	0.006731137	0.001261904	0.001327059	0.000226571
maintenance	fiber	8038_2_5	0.00014935	0.000320095	0.000813453	1.43E-06	1.43E-06	1.43E-06	1.43E-06	1.43E-06	1.43E-06	1.43E-06	1.43E-06	0.017619505	0.010785072	0.004769126	0.000594043	0.00286156	0.009132994	0.003066286	0.011950084	0.000731646	0.001912601	0.004575307	0.001568173	1.43E-06	1.43E-06	0.021640203	0.003349464	1.43E-06	1.43E-06	0.000397707	0.004788844	1.43E-06	0.001077752	1.43E-06	0.000693889	1.43E-06	1.43E-06	0.001753182	0.000855825	0.009396873	0.001068523	1.43E-06	1.43E-06	0.009370863	0.000781989	0.00118515	0.00045602
baseline	fiber	8039_1_1	0.000676328	1.07E-06	1.07E-05	1.07E-06	1.07E-06	0.000114063	0.000633387	1.07E-06	0.000137547	1.07E-06	1.07E-06	0.012708668	0.001028918	0.001709944	0.007337627	0.000693102	0.010493826	0.020979601	0.010413311	1.07E-06	0.015396537	0.020286499	0.001358025	1.07E-06	1.07E-06	0.000659219	1.07E-06	0.00124631	1.07E-06	0.006402643	0.003458132	0.001490539	0.000909152	1.07E-06	0.002937131	1.07E-06	1.07E-06	0.003408481	0.002540928	0.004286433	0.003925456	1.07E-06	0.009526301	1.07E-06	0.010396202	0.00150161	0.000593129
baseline	fiber	8039_1_2	0.000447499	2.20E-06	2.20E-05	2.20E-06	2.20E-06	8.06E-05	0.000673082	2.20E-06	0.000684744	2.20E-06	2.20E-06	0.015985357	0.000557125	0.001235871	0.00690042	0.000482486	0.016433856	0.006167694	0.015475881	2.20E-06	0.011474377	0.003030867	0.002297808	2.20E-06	2.20E-06	0.000958308	2.20E-06	0.000924988	2.20E-06	0.006948402	0.004203428	0.001116916	0.000824025	2.20E-06	0.002787624	2.20E-06	2.20E-06	0.004276068	0.002278481	0.003709613	0.003222462	2.20E-06	0.006595867	2.20E-06	0.014840452	0.001971596	0.000282894
ramp	fiber	8039_1_3	0.001245177	1.00E-06	1.30E-05	1.00E-06	1.00E-06	3.61E-05	0.000181658	1.00E-06	7.66E-05	1.00E-06	1.00E-06	0.014183038	0.002392332	0.004627427	0.019904093	0.000988581	0.010706111	0.027187473	0.009064498	1.00E-06	0.010312351	0.018613418	0.002819211	1.00E-06	1.00E-06	0.001094966	1.00E-06	0.000778152	1.00E-06	0.00562571	0.008289692	0.001255213	0.000942413	1.00E-06	0.002333452	1.00E-06	1.00E-06	0.005128241	0.003029975	0.006619308	0.004112228	1.00E-06	0.008548295	1.00E-06	0.006791934	0.001957423	0.000493119
maintenance	fiber	8039_1_4	0.000814486	5.39E-08	0.000390913	5.39E-08	5.39E-08	7.58E-05	0.000491251	5.39E-08	0.001629309	5.39E-08	5.39E-08	0.013891719	0.000371721	0.000586538	0.004240109	0.000401351	0.014495429	0.003527307	0.011456342	5.39E-08	0.020364847	0.001981501	0.002170728	5.39E-08	5.39E-08	0.000862971	5.39E-08	0.00203268	5.39E-08	0.011116944	0.006083562	0.002121233	0.000723239	5.39E-08	0.001683182	5.39E-08	5.39E-08	0.003318214	0.001709781	0.007130373	0.005899048	5.39E-08	0.008155973	5.39E-08	0.006526664	0.003856604	0.000288218
maintenance	fiber	8039_1_5	0.000648519	1.04E-07	0.000157502	1.04E-07	1.04E-07	0.0001538	0.000127886	1.04E-07	4.17E-05	1.04E-07	1.04E-07	0.011222373	0.003348942	0.005832632	0.020331927	0.000789531	0.011390308	0.007190584	0.008802626	1.04E-07	0.018417668	0.004072174	0.000840012	1.04E-07	1.04E-07	0.000460391	1.04E-07	0.001000207	1.04E-07	0.008710077	0.002516334	0.002160944	0.000961841	1.04E-07	0.003310576	1.04E-07	1.04E-07	0.002177099	0.001266412	0.007715255	0.004897378	1.04E-07	0.009910863	1.04E-07	0.007424145	0.00124622	0.000684193
baseline	fiber	8039_2_1	0.000526998	8.42E-08	2.22E-05	8.42E-08	8.42E-08	9.00E-05	0.000635497	8.42E-08	0.000157021	8.42E-08	8.42E-08	0.01283394	0.00112206	0.00210024	0.007708182	0.000865637	0.010057094	0.022360331	0.009419913	8.42E-08	0.015540362	0.024429908	0.001497428	8.42E-08	8.42E-08	0.000617301	8.42E-08	0.001408472	8.42E-08	0.007217912	0.003801863	0.001529439	0.001062419	8.42E-08	0.001923339	8.42E-08	8.42E-08	0.003177485	0.002611064	0.004267871	0.004032003	8.42E-08	0.009466076	8.42E-08	0.010510973	0.001532471	0.000565073
baseline	fiber	8039_2_2	0.000414283	1.11E-07	1.11E-06	1.11E-07	1.11E-07	3.97E-05	0.000606966	1.11E-07	0.000746517	1.11E-07	1.11E-07	0.015826163	0.000694732	0.001489335	0.006711593	0.000485909	0.016640607	0.005967429	0.013989126	1.11E-07	0.011687701	0.003188839	0.002299407	1.11E-07	1.11E-07	0.000981233	1.11E-07	0.000920032	1.11E-07	0.006765059	0.00494618	0.001140961	0.000959712	1.11E-07	0.002987414	1.11E-07	1.11E-07	0.003802866	0.002333707	0.003746373	0.003490136	1.11E-07	0.006953034	1.11E-07	0.015658701	0.002112442	0.000235052
ramp	fiber	8039_2_3	0.001293264	9.03E-07	1.97E-05	9.03E-07	9.03E-07	5.48E-05	0.000158816	9.03E-07	7.19E-05	9.03E-07	9.03E-07	0.014252649	0.00230768	0.006016953	0.018603872	0.000955236	0.010420669	0.02607792	0.0091254	9.03E-07	0.010726599	0.019682818	0.002918871	9.03E-07	9.03E-07	0.001051863	9.03E-07	0.000772347	9.03E-07	0.006039689	0.008223325	0.001131104	0.001080952	9.03E-07	0.002167922	9.03E-07	9.03E-07	0.004744084	0.003211092	0.00652483	0.004346209	9.03E-07	0.008383144	9.03E-07	0.007268088	0.001967312	0.000458727
maintenance	fiber	8039_2_4	0.000670755	3.11E-06	0.000435577	3.11E-06	3.11E-06	7.06E-05	0.000650549	3.11E-06	0.001753237	3.11E-06	3.11E-06	0.013111023	0.000390528	0.000797287	0.004460437	0.000512092	0.012761237	0.002987427	0.0111448	3.11E-06	0.019225327	0.002157015	0.002388881	3.11E-06	3.11E-06	0.000823786	3.11E-06	0.001782718	3.11E-06	0.010833769	0.005269981	0.002085137	0.00073104	3.11E-06	0.001487254	3.11E-06	3.11E-06	0.003287196	0.001718458	0.007088803	0.005707545	3.11E-06	0.008216334	3.11E-06	0.006609834	0.003844668	0.00031335
maintenance	fiber	8039_2_5	0.000496336	7.74E-08	0.000153444	7.74E-08	7.74E-08	0.00010095	0.000130562	7.74E-08	7.54E-05	7.74E-08	7.74E-08	0.010863538	0.002571863	0.006882081	0.020352478	0.000796157	0.010708076	0.007207139	0.008601255	7.74E-08	0.019024652	0.00449361	0.000878599	7.74E-08	7.74E-08	0.000593248	7.74E-08	0.001108765	7.74E-08	0.009730209	0.002536194	0.001883722	0.001100352	7.74E-08	0.003346148	7.74E-08	7.74E-08	0.002398902	0.001269948	0.007441342	0.004810255	7.74E-08	0.010089254	7.74E-08	0.006701717	0.001402528	0.000641367
baseline	fiber	8041_1_1	1.11E-06	1.11E-06	1.11E-06	1.11E-06	1.11E-06	1.11E-06	1.11E-06	1.11E-06	1.11E-06	1.11E-06	1.11E-06	0.021209229	0.003904716	1.11E-06	0.000131807	1.11E-06	0.018092882	0.004745065	0.02163126	0.00306808	0.003086644	0.003838503	0.007762402	0.013712298	1.11E-06	1.11E-06	0.00518628	1.11E-06	0.008082329	0.004641723	0.010883081	0.000995672	1.11E-06	0.00093936	0.000642329	8.35E-05	1.11E-06	0.004469074	0.001490723	0.008177008	1.11E-06	1.11E-06	1.11E-06	1.11E-06	0.004773531	1.11E-06	0.014959208
baseline	fiber	8041_1_2	1.49E-07	1.49E-07	1.49E-07	1.49E-07	1.49E-07	1.49E-07	1.49E-07	1.49E-07	1.49E-07	1.49E-07	1.49E-07	0.02816931	0.002715137	1.49E-07	0.000244853	1.49E-07	0.022486726	0.003595738	0.024372842	0.002663556	0.002948804	0.002215487	0.006318333	0.009722041	1.49E-07	1.49E-07	0.004461425	1.49E-07	0.01052869	0.004227137	0.024093187	0.00044434	1.49E-07	0.00066185	0.000679872	5.41E-05	1.49E-07	0.007297746	0.001842614	0.004931245	1.49E-07	1.49E-07	1.49E-07	1.49E-07	0.010472137	1.49E-07	0.004405494
ramp	fiber	8041_1_3	1.24E-06	1.24E-06	1.24E-06	1.24E-06	1.24E-06	1.24E-06	1.24E-06	1.24E-06	1.24E-06	1.24E-06	1.24E-06	0.019961948	0.006840246	1.24E-06	0.000332555	1.24E-06	0.017392374	0.003824381	0.015285781	0.00417548	0.003878777	0.001595398	0.007360095	0.011861331	1.24E-06	1.24E-06	0.005739972	1.24E-06	0.008418955	0.006502128	0.004994505	0.000678091	1.24E-06	0.000964286	0.000937088	0.000101992	1.24E-06	0.002891002	0.000568063	0.008975273	1.24E-06	1.24E-06	1.24E-06	1.24E-06	0.013167443	1.24E-06	0.014336949
maintenance	fiber	8041_1_4	1.24E-08	1.24E-08	1.24E-08	1.24E-08	1.24E-08	1.24E-08	1.24E-08	1.24E-08	1.24E-08	1.24E-08	1.24E-08	0.032535775	0.00377056	1.24E-08	0.000204604	1.24E-08	0.016670566	0.002918562	0.023982206	0.001102623	0.001009339	0.001016801	0.003154882	0.005603912	1.24E-08	1.24E-08	0.004162355	1.24E-08	0.00860332	0.002024896	0.038603622	0.000202116	1.24E-08	0.00127862	0.001064065	7.40E-05	1.24E-08	0.013836582	0.004184122	0.006276182	1.24E-08	1.24E-08	1.24E-08	1.24E-08	0.009248227	1.24E-08	0.010178585
maintenance	fiber	8041_1_5	6.22E-08	6.22E-08	6.22E-08	6.22E-08	6.22E-08	6.22E-08	6.22E-08	6.22E-08	6.22E-08	6.22E-08	6.22E-08	0.015931723	0.006791732	6.22E-08	0.000259881	6.22E-08	0.018122062	0.009667214	0.016987413	0.001989522	0.00180114	0.003898221	0.007102595	0.011440376	6.22E-08	6.22E-08	0.005970432	6.22E-08	0.009202163	0.004660456	0.00431229	0.000665868	6.22E-08	0.00057634	0.00097984	0.000121858	6.22E-08	0.002419757	0.000672086	0.004955154	6.22E-08	6.22E-08	6.22E-08	6.22E-08	0.009196567	6.22E-08	0.004241413
baseline	fiber	8041_2_1	7.46E-08	7.46E-08	7.46E-08	7.46E-08	7.46E-08	7.46E-08	7.46E-08	7.46E-08	7.46E-08	7.46E-08	7.46E-08	0.02104609	0.003863996	7.46E-08	0.00018474	7.46E-08	0.016938883	0.004587407	0.020072627	0.003576	0.003149916	0.003992755	0.00840413	0.013716813	7.46E-08	7.46E-08	0.005158422	7.46E-08	0.008440829	0.00473918	0.010021385	0.000873318	7.46E-08	0.001032555	0.000675515	6.72E-05	7.46E-08	0.003659973	0.001481655	0.008563989	7.46E-08	7.46E-08	7.46E-08	7.46E-08	0.004509032	7.46E-08	0.015636371
baseline	fiber	8041_2_2	2.49E-08	2.49E-08	2.49E-08	2.49E-08	2.49E-08	2.49E-08	2.49E-08	2.49E-08	2.49E-08	2.49E-08	2.49E-08	0.028602011	0.002369199	2.49E-08	0.000221996	2.49E-08	0.02206837	0.003509026	0.024716774	0.002563212	0.002962431	0.002177051	0.006606395	0.009779629	2.49E-08	2.49E-08	0.004154492	2.49E-08	0.010267771	0.004151383	0.02301605	0.000473218	2.49E-08	0.000764859	0.000812741	1.80E-05	2.49E-08	0.00701432	0.00189225	0.005196691	2.49E-08	2.49E-08	2.49E-08	2.49E-08	0.01039587	2.49E-08	0.004575476
ramp	fiber	8041_2_3	2.09E-06	2.09E-06	2.09E-06	2.09E-06	2.09E-06	2.09E-06	2.09E-06	2.09E-06	2.09E-06	2.09E-06	2.09E-06	0.020848929	0.006519406	2.09E-06	0.00045301	2.09E-06	0.017311018	0.00386228	0.015053354	0.004262973	0.004091248	0.001804039	0.007315867	0.011378802	2.09E-06	2.09E-06	0.005641084	2.09E-06	0.0082859	0.006462165	0.004802769	0.000572418	2.09E-06	0.001171302	0.001026043	6.46E-05	2.09E-06	0.002562338	0.000558877	0.009099594	2.09E-06	2.09E-06	2.09E-06	2.09E-06	0.013167453	2.09E-06	0.014297516
maintenance	fiber	8041_2_4	8.05E-07	8.05E-07	8.05E-07	8.05E-07	8.05E-07	8.05E-07	8.05E-07	8.05E-07	8.05E-07	8.05E-07	8.05E-07	0.033284527	0.004139349	8.05E-07	0.000250888	8.05E-07	0.016767398	0.002861986	0.024984148	0.001289752	0.001151609	0.001024616	0.003239248	0.005403702	8.05E-07	8.05E-07	0.004069967	8.05E-07	0.008480028	0.002057285	0.03469136	0.000183365	8.05E-07	0.001178866	0.001163379	8.98E-05	8.05E-07	0.014163734	0.004515372	0.006586904	8.05E-07	8.05E-07	8.05E-07	8.05E-07	0.010015093	8.05E-07	0.009944473
maintenance	fiber	8041_2_5	1.80E-07	1.80E-07	1.80E-07	1.80E-07	1.80E-07	1.80E-07	1.80E-07	1.80E-07	1.80E-07	1.80E-07	1.80E-07	0.016900379	0.007234498	1.80E-07	0.000313166	1.80E-07	0.016175873	0.009931823	0.015862086	0.001940508	0.001647226	0.004199774	0.007571275	0.011370894	1.80E-07	1.80E-07	0.005526379	1.80E-07	0.009446541	0.004818649	0.004376862	0.00059402	1.80E-07	0.000645593	0.001126526	0.000129864	1.80E-07	0.002168547	0.000613283	0.004637212	1.80E-07	1.80E-07	1.80E-07	1.80E-07	0.009046385	1.80E-07	0.004342066
[truncated: 5,000 more columns]
