# Supplementary material for: High-Throughput Stool Metaproteomics: Method and Application to Human Specimens
Source: mSystems. 2020 Jun 30;5(3):e00200-20. doi: 10.1128/mSystems.00200-20 (PMC7329322; doi:10.1128/mSystems.00200-20)
Supplement: TABLE S3 [file mSystems.00200-20-st003.csv]

			myosin-6 [OS=Homo sapiens]	immunoglobulin heavy variable 1-69D [OS=Homo sapiens]	dipeptidase 1 [OS=Homo sapiens]	Kallikrein-1 [OS=Homo sapiens]	Eosinophil peroxidase [OS=Homo sapiens]	Immunoglobulin heavy constant gamma 3 [OS=Homo sapiens]	Intestinal-type alkaline phosphatase [OS=Homo sapiens]	Cadherin-related family member 2 [OS=Homo sapiens]	enteropeptidase [OS=Homo sapiens]	Trypsin-1 [OS=Homo sapiens]	Zinc-alpha-2-glycoprotein [OS=Homo sapiens]	lysozyme c [OS=Homo sapiens]	Isoform 2 of Annexin A2 [OS=Homo sapiens]	Isoform 12 of Titin [OS=Homo sapiens]	Neutrophil elastase [OS=Homo sapiens]	Serum albumin [OS=Homo sapiens]	Myosin-7 [OS=Homo sapiens]	CLOBAR_00673	ERE_10620	ERE_05720	FAEPRAM212_02974	HMPREF9011_00107	FP2_16160	CIY_05410	BUTYVIB_01534	CUU_2518	CLOL250_01815	HMPREF9436_02521	CLOSTASPAR_03316	EUR_00680	EUR_04360	ERE_30470	ERE_28690	ERE_25370	ERE_25640	EUR_00760	ERE_32010	ERE_13290	ERE_24170	EUR_09880	ERE_30340	EUR_20790	RBR_01850	RBR_01310	EUR_03220	RBR_04310	RBR_09730
day	Group	Sample	P13533	A0A0B4J2H0	P16444	P06870-1	P11678	P01860	P09923	Q9BYE9	P98073	P07477	P25311	P61626	P07355-2	Q8WZ42-12	P08246	P02768-1	P12883	SH3 domain protein [Intestinibacter bartlettii DSM 16795]	PTS system N-acetylglucosamine-specific IIB component, Glc family (TC 4.A.1.1.2)/PTS system N-acetylglucosamine-specific IIC component, Glc family (TC 4.A.1.1.2) [Eubacterium rectale M104/1]	flavodoxin, short chain [Eubacterium rectale M104/1]	5'-nucleotidase, C-terminal domain protein [Faecalibacterium prausnitzii M21/2]	glycine cleavage system H protein [Bacteroides sp. 3_1_40A]	hypothetical protein [Faecalibacterium prausnitzii L2-6]	carbohydrate ABC transporter substrate-binding protein, CUT1 family (TC 3.A.1.1.-) [Butyrivibrio fibrisolvens 16/4]	Glu/Leu/Phe/Val dehydrogenase, dimerization domain protein [Butyrivibrio crossotus DSM 2876]	putative lipoprotein [Bacteroides vulgatus PC510]	hypothetical protein [Clostridium sp. L2-50]	Tat pathway signal sequence domain protein [Faecalibacterium cf. prausnitzii KLE1255]	PTS system, N-acetylglucosamine-specific IIBC component [Lachnospiraceae [Clostridium asparagiforme] DSM 15981]	SSU ribosomal protein S10P [Eubacterium rectale DSM 17629]	heat shock protein Hsp20 [Eubacterium rectale DSM 17629]	chaperonin GroL [Eubacterium rectale M104/1]	pyruvate, phosphate dikinase [Eubacterium rectale M104/1]	LSU ribosomal protein L3P [Eubacterium rectale M104/1]	translation elongation factor 1A (EF-1A/EF-Tu) [Eubacterium rectale M104/1]	LSU ribosomal protein L16P [Eubacterium rectale DSM 17629]	ketol-acid reductoisomerase [Eubacterium rectale M104/1]	Glutamate dehydrogenase/leucine dehydrogenase [Eubacterium rectale M104/1]	carbohydrate ABC transporter substrate-binding protein, CUT1 family (TC 3.A.1.1.-) [Eubacterium rectale M104/1]	pyruvate:ferredoxin (flavodoxin) oxidoreductase, homodimeric [Eubacterium rectale DSM 17629]	carbohydrate ABC transporter ATP-binding protein, CUT1 family (TC 3.A.1.1.-) [Eubacterium rectale M104/1]	carbohydrate ABC transporter substrate-binding protein, CUT1 family (TC 3.A.1.1.-) [Eubacterium rectale DSM 17629]	LSU ribosomal protein L12P [Ruminococcus bromii L2-63]	L-glutamine synthetase [Ruminococcus bromii L2-63]	Uncharacterized protein related to glutamine synthetase [Eubacterium rectale DSM 17629]	hypothetical protein [Ruminococcus bromii L2-63]	hypothetical protein [Ruminococcus bromii L2-63]
baseline	fiber	8000_1_1	1.43E-06	1.43E-07	0.002002142	0.004127542	0.000782945	0.001011458	0.005145001	0.007487834	0.001308294	0.014680679	0.000389164	0.001029462	0.000353618	0.00581115	1.43E-07	1.43E-07	1.43E-07	1.43E-07	0.003694521	0.00031761	1.43E-07	0.000333767	0.001161491	1.43E-07	0.000646299	0.002079236	0.001672991	0.00066061	0.000100176	0.000451024	0.000448254	0.000444561	0.001828103	0.000263598	0.004778457	0.00011818	0.001845183	0.001781938	0.001355381	0.002114321	0.001481871	0.000952829	0.000831417	0.000248825	0.000194813	0.002321598	1.43E-07
baseline	fiber	8000_1_2	2.26E-05	1.34E-07	0.001773731	0.003538229	0.00048429	0.000303778	0.004894612	0.006698813	0.000885019	0.008046424	9.23E-05	0.001014748	0.000219754	0.001840212	1.34E-07	1.34E-07	1.34E-07	1.34E-07	0.003927416	0.000416425	1.34E-07	0.000270076	0.001124163	1.34E-07	0.000419657	0.001649542	0.001505963	0.000775142	0.000128806	0.001215574	0.000701275	0.001093693	0.002489318	0.000449665	0.005043269	0.000144041	0.002149991	0.00189792	0.002908975	0.002885891	0.002014261	0.000573393	0.002034112	0.000703583	0.000347175	0.00439324	1.34E-07
ramp	fiber	8000_1_3	2.95E-05	1.98E-07	0.00177412	0.002203805	0.000393223	0.000175381	0.005075905	0.004791141	0.001071672	0.002889638	0.000217381	0.001509664	0.000167074	0.000635527	1.98E-07	1.98E-07	1.98E-07	1.98E-07	0.007030945	0.000513221	1.98E-07	7.71E-05	0.001241054	1.98E-07	0.000336917	0.000908291	0.002525953	0.001072134	9.14E-05	0.002052423	0.000872291	0.001930579	0.005357899	0.001005212	0.008752451	0.000559836	0.004150076	0.003766083	0.008752912	0.005729431	0.003558395	0.00129736	0.001724737	0.000827061	0.000922598	0.003429628	1.98E-07
maintenance	fiber	8000_1_4	0.00035167	1.01E-06	0.001598835	0.001788231	0.000225712	0.00022939	0.002398712	0.006070791	0.000663346	0.001770762	8.60E-05	0.000512565	0.000142967	0.000380171	1.01E-06	1.01E-06	1.01E-06	1.01E-06	0.007805237	0.000606803	1.01E-06	0.000299724	0.001248544	1.01E-06	0.000682194	0.00139151	0.002208396	0.001099141	8.55E-05	0.002230921	0.002143578	0.004096382	0.006197668	0.001219583	0.013611241	0.000700122	0.005106801	0.004323933	0.009623808	0.007211305	0.004123504	0.000696445	0.002909897	0.001169475	0.000904688	0.00192752	1.01E-06
maintenance	fiber	8000_1_5	2.86E-05	4.16E-08	0.001542201	0.002768941	0.000245718	0.000289596	0.008904951	0.003593388	0.000893728	0.001473843	0.000257726	0.000552403	8.73E-05	4.85E-05	4.16E-08	4.16E-08	4.16E-08	4.16E-08	0.006774783	0.000393518	4.16E-08	0.000121011	0.001828101	4.16E-08	0.000616603	0.000935297	0.000822599	0.000882643	7.39E-05	0.002368495	0.000680342	0.00134498	0.0048774	0.000756089	0.009966801	0.000234171	0.002956924	0.004076047	0.006484725	0.004839988	0.002690884	0.001163001	0.001540815	0.000772717	0.000739462	0.00187706	4.16E-08
baseline	fiber	8000_2_1	2.17E-05	8.77E-08	0.001625439	0.003628147	0.000672803	0.000955869	0.006302271	0.007728225	0.001186294	0.012750001	0.000319547	0.001072698	0.000324164	0.005180164	8.77E-08	8.77E-08	8.77E-08	8.77E-08	0.003839639	0.000277525	8.77E-08	0.000359721	0.001459663	8.77E-08	0.000681114	0.001940368	0.001558944	0.000679729	0.000111749	0.000434528	0.000451152	0.000522726	0.001681776	0.00029184	0.005145531	0.000102975	0.00172472	0.001819846	0.001327596	0.002125539	0.001382085	0.001083318	0.00067742	0.00026044	0.000181938	0.002483413	8.77E-08
baseline	fiber	8000_2_2	7.85E-06	5.54E-08	0.001784577	0.003363632	0.000402731	0.000426747	0.005702887	0.006644131	0.00082763	0.009269269	7.44E-05	0.001376304	0.00019998	0.001580902	5.54E-08	5.54E-08	5.54E-08	5.54E-08	0.003909997	0.000365783	5.54E-08	0.000233233	0.001285782	5.54E-08	0.000357931	0.001743934	0.001180019	0.000816545	0.000123775	0.000939397	0.000525582	0.000983272	0.002641303	0.000391646	0.005850216	0.000138092	0.002119416	0.001791504	0.002828351	0.002641303	0.001696364	0.00053759	0.001827529	0.000581465	0.000357008	0.004477607	5.54E-08
ramp	fiber	8000_2_3	2.11E-05	1.06E-06	0.001693603	0.002255227	0.00038514	0.000270701	0.005614399	0.004884564	0.00110854	0.00288533	0.000149828	0.001413251	0.000147989	0.000574033	1.06E-06	1.06E-06	1.06E-06	1.06E-06	0.006239446	0.000467867	1.06E-06	8.96E-05	0.001305247	1.06E-06	0.000290463	0.000853006	0.002135733	0.001018	7.45E-05	0.001883875	0.000842895	0.001902719	0.005179163	0.001043738	0.00880398	0.000487169	0.003803139	0.0034851	0.009151433	0.005540404	0.003198773	0.001304327	0.001581462	0.000711911	0.000973879	0.003264036	1.06E-06
maintenance	fiber	8000_2_4	0.000285739	8.28E-07	0.001607684	0.002156616	0.000248469	0.000297702	0.002972881	0.006574296	0.000692031	0.001914589	6.76E-05	0.000587122	0.000146781	0.00032669	8.28E-07	8.28E-07	8.28E-07	8.28E-07	0.007027981	0.000655681	8.28E-07	0.000285739	0.001430995	8.28E-07	0.000642337	0.001391884	0.002668277	0.001135134	0.000105369	0.001909988	0.00173836	0.00351307	0.005845455	0.000957985	0.012874816	0.000607368	0.004354183	0.003715526	0.009002386	0.006182728	0.002992206	0.000556294	0.00285877	0.00108498	0.000767492	0.002225175	8.28E-07
maintenance	fiber	8000_2_5	1.25E-05	8.77E-08	0.001564488	0.00259609	0.000291841	0.000281682	0.009278874	0.003707116	0.000926779	0.001389476	0.000213339	0.000570752	0.000108517	8.77E-06	8.77E-08	8.77E-08	8.77E-08	8.77E-08	0.006938606	0.000404513	8.77E-08	8.96E-05	0.001776904	8.77E-08	0.000592455	0.000844583	0.000677422	0.000763773	0.000175936	0.002571616	0.000779935	0.001266644	0.004459345	0.00079425	0.010960191	0.000241507	0.003047242	0.004417786	0.0062755	0.004298186	0.002654273	0.001189528	0.001452739	0.000728217	0.000715287	0.001810613	8.77E-08
baseline	fiber	8001_1_1	2.71E-07	2.71E-07	0.004137792	0.002346246	0.001808539	2.71E-07	0.001686756	0.002629867	0.001327476	0.002910655	0.002282724	0.002544497	0.000616603	2.71E-07	2.71E-07	2.71E-07	2.71E-07	2.71E-07	0.003114571	2.71E-07	2.71E-07	0.000368181	2.71E-07	2.71E-07	0.001335163	2.71E-07	2.71E-07	0.00062429	2.71E-07	0.000844389	7.28E-05	0.002798987	0.005337415	0.000203511	0.006657204	2.71E-07	0.002360002	0.002415027	0.004827626	0.004728905	0.002589812	2.71E-07	2.71E-07	2.71E-07	0.001316552	2.71E-07	2.71E-07
baseline	fiber	8001_1_2	1.09E-06	1.09E-06	0.002206598	0.001152267	0.001263504	1.09E-06	0.000822184	0.002370631	0.000475174	0.002831699	0.00052918	0.000411898	0.000626311	1.09E-06	1.09E-06	1.09E-06	1.09E-06	1.09E-06	0.002138485	1.09E-06	1.09E-06	0.000702887	1.09E-06	1.09E-06	0.001336049	1.09E-06	1.09E-06	0.000302677	1.09E-06	0.000357489	7.98E-05	0.001287686	0.002681772	0.000141464	0.00576859	1.09E-06	0.003217804	0.001589556	0.00174029	0.002124379	0.00117927	1.09E-06	1.09E-06	1.09E-06	0.001262698	1.09E-06	1.09E-06
ramp	fiber	8001_1_3	1.41E-06	1.41E-06	0.003186669	0.001207376	0.002506916	1.41E-06	0.000780368	0.002044491	0.000571894	0.004485001	0.000653996	0.001895178	0.000648361	1.41E-06	1.41E-06	1.41E-06	1.41E-06	1.41E-06	0.001789734	1.41E-06	1.41E-06	0.000101017	1.41E-06	1.41E-06	0.00205093	1.41E-06	1.41E-06	5.07E-05	1.41E-06	0.000328004	5.63E-05	0.001233536	0.002725853	0.00017507	0.005784138	1.41E-06	0.003748904	0.003597579	0.002023563	0.003164533	0.001380434	1.41E-06	1.41E-06	1.41E-06	0.002259806	1.41E-06	1.41E-06
maintenance	fiber	8001_1_4	2.28E-06	2.28E-06	0.002015962	0.000777374	0.001336361	2.28E-06	0.000726484	0.00153351	0.000399907	0.004236286	0.000593849	0.001378436	0.000540956	2.28E-06	2.28E-06	2.28E-06	2.28E-06	2.28E-06	0.002820985	2.28E-06	2.28E-06	0.000125822	2.28E-06	2.28E-06	0.00106388	2.28E-06	2.28E-06	0.000205563	2.28E-06	0.000594651	6.41E-05	0.002741244	0.004798479	0.000306542	0.010251715	2.28E-06	0.003609979	0.003391994	0.003970215	0.005967745	0.002063646	2.28E-06	2.28E-06	2.28E-06	0.003268175	2.28E-06	2.28E-06
maintenance	fiber	8001_1_5	9.72E-08	9.72E-08	0.002465747	0.001224572	0.001434742	9.72E-08	0.00219281	0.001674068	0.000649137	0.003489868	0.00070097	0.003299541	0.000641038	9.72E-08	9.72E-08	9.72E-08	9.72E-08	9.72E-08	0.002707098	9.72E-08	9.72E-08	5.35E-05	9.72E-08	9.72E-08	0.000982411	9.72E-08	9.72E-08	0.000227582	9.72E-08	0.000698136	0.000117436	0.002846806	0.004730638	0.00037377	0.009928995	9.72E-08	0.002421202	0.002201719	0.004483618	0.005054599	0.00178138	9.72E-08	9.72E-08	9.72E-08	0.003501612	9.72E-08	9.72E-08
baseline	fiber	8001_2_1	1.22E-08	1.22E-08	0.003673269	0.002099358	0.001954728	1.22E-08	0.001771207	0.002626831	0.001205247	0.003802098	0.002464376	0.002549452	0.000534765	1.22E-08	1.22E-08	1.22E-08	1.22E-08	1.22E-08	0.003720263	1.22E-08	1.22E-08	0.00042214	1.22E-08	1.22E-08	0.001137186	1.22E-08	1.22E-08	0.00048453	1.22E-08	0.000945967	4.94E-05	0.002313669	0.005789237	0.000310731	0.007360717	1.22E-08	0.002022384	0.002229403	0.004914977	0.00485988	0.002799009	1.22E-08	1.22E-08	1.22E-08	0.001573506	1.22E-08	1.22E-08
baseline	fiber	8001_2_2	1.33E-06	1.33E-06	0.001937124	0.001077656	0.001447207	1.33E-06	0.00074192	0.002297014	0.000424702	0.003805411	0.000529368	0.000401353	0.000554729	1.33E-06	1.33E-06	1.33E-06	1.33E-06	1.33E-06	0.00225555	1.33E-06	1.33E-06	0.000638462	1.33E-06	1.33E-06	0.001240694	1.33E-06	1.33E-06	0.000296285	1.33E-06	0.000378005	7.04E-05	0.001185543	0.002602558	0.000107081	0.007256568	1.33E-06	0.002858184	0.001590519	0.001613868	0.002254745	0.001231837	1.33E-06	1.33E-06	1.33E-06	0.001325634	1.33E-06	1.33E-06
ramp	fiber	8001_2_3	1.01E-07	1.01E-07	0.002955993	0.00101935	0.00275674	1.01E-07	0.000775143	0.002239168	0.000584395	0.004241823	0.000737074	0.002239572	0.000397696	1.01E-07	1.01E-07	1.01E-07	1.01E-07	1.01E-07	0.001906674	1.01E-07	1.01E-07	8.46E-05	1.01E-07	1.01E-07	0.002089728	1.01E-07	1.01E-07	7.09E-05	1.01E-07	0.000356793	5.47E-05	0.001177699	0.002898485	0.000112586	0.005272513	1.01E-07	0.003584936	0.003603565	0.001529632	0.003246368	0.001375737	1.01E-07	1.01E-07	1.01E-07	0.002470415	1.01E-07	1.01E-07
maintenance	fiber	8001_2_4	7.27E-07	7.27E-07	0.002041895	0.000895171	0.001464092	7.27E-07	0.00073245	0.001703935	0.000171605	0.004928489	0.000574977	0.001354265	0.000521275	7.27E-07	7.27E-07	7.27E-07	7.27E-07	7.27E-07	0.001640542	7.27E-07	7.27E-07	0.000197446	7.27E-07	7.27E-07	0.000981983	7.27E-07	7.27E-07	0.000228133	7.27E-07	0.000725585	8.72E-05	0.002964523	0.005210729	0.000383991	0.008707025	7.27E-07	0.003053758	0.003547576	0.003753905	0.005396466	0.002225613	7.27E-07	7.27E-07	7.27E-07	0.003870192	7.27E-07	7.27E-07
maintenance	fiber	8001_2_5	1.09E-06	1.09E-06	0.002315414	0.001019266	0.0015424	1.09E-06	0.002096568	0.001647189	0.00060495	0.004903278	0.000765759	0.003193619	0.000624295	1.09E-06	1.09E-06	1.09E-06	1.09E-06	1.09E-06	0.002453251	1.09E-06	1.09E-06	6.05E-05	1.09E-06	1.09E-06	0.000890296	1.09E-06	1.09E-06	0.000237788	1.09E-06	0.000654523	8.67E-05	0.002637033	0.004228603	0.000309125	0.012977605	1.09E-06	0.002103823	0.002087702	0.004301955	0.005362733	0.001716913	1.09E-06	1.09E-06	1.09E-06	0.003466874	1.09E-06	1.09E-06
baseline	fiber	8002_1_1	1.76E-07	1.76E-07	0.002722776	0.002286701	0.000432813	7.08E-05	0.002106335	0.005962188	0.000793219	0.011827833	0.000445859	0.001967392	0.00167711	1.76E-07	1.76E-07	0.005132113	1.76E-07	1.76E-07	0.001106005	1.76E-07	0.001423684	0.000665691	1.76E-07	1.76E-07	1.76E-07	1.76E-07	1.76E-07	0.000137639	1.76E-07	1.76E-07	0.000126224	0.000137313	0.000456297	5.02E-05	0.000820942	1.76E-06	6.46E-05	0.001524794	0.000463798	0.001132424	0.000203849	1.76E-07	0.003004904	0.000417157	1.76E-06	0.000114156	1.76E-07
baseline	fiber	8002_1_2	5.87E-08	5.87E-08	0.001527391	0.001529349	0.000210506	6.53E-05	0.001755194	0.004630475	0.000533934	0.008001506	0.00032865	0.001050245	0.002453617	5.87E-08	5.87E-08	0.001195804	5.87E-08	5.87E-08	0.003293355	5.87E-08	0.000768917	0.000582563	5.87E-08	5.87E-08	5.87E-08	5.87E-08	5.87E-08	0.000207569	5.87E-08	5.87E-08	0.000306131	0.000554822	0.001640314	0.000243142	0.002022814	0.000475841	0.000372383	0.003524749	0.002430118	0.003970564	0.000503909	5.87E-08	0.002796301	0.000857689	0.000260766	0.000329629	5.87E-08
ramp	fiber	8002_1_3	2.10E-06	2.10E-06	0.00193986	0.001507415	0.000158692	0.000117322	0.001305091	0.003933372	0.000706843	0.025750819	0.000409174	0.004873891	0.001158357	2.10E-06	2.10E-06	0.001256287	2.10E-06	2.10E-06	0.001381043	2.10E-06	0.000989322	0.000487066	2.10E-06	2.10E-06	2.10E-06	2.10E-06	2.10E-06	0.000143502	2.10E-06	2.10E-06	0.000503872	0.000364572	0.000833539	0.000151905	0.001939537	0.000207819	0.000282479	0.003246567	0.000729144	0.002313805	0.00026341	2.10E-06	0.001886209	0.002037144	0.000399478	0.004138282	2.10E-06
maintenance	fiber	8002_1_4	7.51E-08	7.51E-08	0.001364721	0.001260621	0.000126943	1.31E-05	0.000942121	0.004578765	0.000519521	0.00841382	0.000389967	0.001750772	0.001540614	7.51E-08	7.51E-08	0.000668328	7.51E-08	7.51E-08	0.001836271	7.51E-08	0.001424766	0.000314584	7.51E-08	7.51E-08	7.51E-08	7.51E-08	7.51E-08	0.000180135	7.51E-08	7.51E-08	0.000740774	0.000296636	0.000950932	0.00019482	0.000969206	0.000164471	0.0003123	0.003932954	0.000511689	0.002096684	0.000284235	7.51E-08	0.005971224	0.005204018	0.000374956	0.003091996	7.51E-08
maintenance	fiber	8002_1_5	1.97E-08	1.97E-08	0.000793108	0.000194017	0.000391966	8.39E-05	0.001860199	0.002672316	0.000494873	0.000571234	0.000216958	0.001442015	0.002166627	1.97E-08	1.97E-08	0.00078852	1.97E-08	1.97E-08	0.003188819	1.97E-08	0.001888056	0.000191395	1.97E-08	1.97E-08	1.97E-08	1.97E-08	1.97E-08	3.15E-05	1.97E-08	1.97E-08	0.000284798	0.000748209	0.002334098	0.000506999	0.003141298	0.000531907	0.000930427	0.006764033	0.008944752	0.004957581	0.000813755	1.97E-08	0.004694086	0.003197012	0.000577134	0.002853223	1.97E-08
baseline	fiber	8002_2_1	1.63E-08	1.63E-08	0.002456729	0.001831938	0.000387802	0.000150159	0.002159023	0.005666865	0.000674083	0.011731976	0.000326432	0.002524954	0.001711484	1.63E-08	1.63E-08	0.006921997	1.63E-08	1.63E-08	0.00106776	1.63E-08	0.001461111	0.000678979	1.63E-08	1.63E-08	1.63E-08	1.63E-08	1.63E-08	0.000117516	1.63E-08	1.63E-08	0.000227523	0.000175294	0.000367563	9.43E-05	0.000862761	3.98E-05	3.33E-05	0.00122608	0.000390413	0.001395172	0.000173336	1.63E-08	0.002588934	0.000567666	3.33E-05	0.000236337	1.63E-08
baseline	fiber	8002_2_2	1.63E-07	1.63E-07	0.001279998	0.001465278	0.000241386	5.87E-05	0.001877265	0.004605252	0.000538552	0.008264858	0.00027792	0.000991966	0.002588048	1.63E-07	1.63E-07	0.001238897	1.63E-07	1.63E-07	0.002166275	1.63E-07	0.000783852	0.00058585	1.63E-07	1.63E-07	1.63E-07	1.63E-07	1.63E-07	0.000222793	1.63E-07	1.63E-07	0.000211702	0.000494841	0.001504095	0.000172558	0.001975776	0.000348705	0.000304016	0.003214347	0.002087662	0.004007658	0.000485381	1.63E-07	0.002583808	0.000779285	0.000303037	0.000302711	1.63E-07
ramp	fiber	8002_2_3	1.49E-06	1.49E-06	0.001941409	0.001369911	0.00017602	0.000114105	0.001088862	0.004239073	0.000653187	0.0265917	0.000398072	0.004904255	0.00105288	1.49E-06	1.49E-06	0.001236032	1.49E-06	1.49E-06	0.000861624	1.49E-06	0.001067791	0.000532923	1.49E-06	1.49E-06	1.49E-06	1.49E-06	1.49E-06	0.000158515	1.49E-06	1.49E-06	0.000347178	0.000357227	0.000924187	0.000154301	0.001670409	0.00018769	0.000300823	0.002826697	0.000773128	0.002332998	0.000298878	1.49E-06	0.00203412	0.002088903	0.000371166	0.004180724	1.49E-06
maintenance	fiber	8002_2_4	9.79E-09	9.79E-09	0.001327279	0.00113044	0.000217078	2.84E-05	0.001094532	0.004474427	0.000469412	0.008529713	0.000360709	0.001763395	0.001504207	9.79E-09	9.79E-09	0.000816084	9.79E-09	9.79E-09	0.001728467	9.79E-09	0.001465361	0.000345693	9.79E-09	9.79E-09	9.79E-09	9.79E-09	9.79E-09	0.000181824	9.79E-09	9.79E-09	0.000628058	0.000245478	0.000809882	0.000170725	0.001359596	0.000176927	0.000315988	0.003848001	0.000465821	0.002167193	0.000262779	9.79E-09	0.005817375	0.005317279	0.000480837	0.00293823	9.79E-09
maintenance	fiber	8002_2_5	9.83E-09	9.83E-09	0.000746098	0.000239197	0.000378783	0.000121564	0.001984351	0.002690801	0.00043121	0.0011334	0.000230678	0.001354903	0.002045625	9.83E-09	9.83E-09	0.000871267	9.83E-09	9.83E-09	0.002920496	9.83E-09	0.002053817	0.000212328	9.83E-09	9.83E-09	9.83E-09	9.83E-09	9.83E-09	4.92E-05	9.83E-09	9.83E-09	0.000341757	0.000779847	0.002207492	0.000545566	0.003337288	0.000524923	0.000758549	0.00664181	0.0087415	0.005130937	0.000784107	9.83E-09	0.004942529	0.00326258	0.000715297	0.002695716	9.83E-09
baseline	fiber	8003_1_1	2.61E-07	2.61E-07	0.000860534	0.000617151	0.000186198	0.000162866	0.003549648	0.006889766	0.001015165	0.001705057	0.001011048	0.002665324	2.61E-07	0.002457167	0.000702244	2.61E-07	2.61E-07	2.61E-07	2.61E-07	2.61E-07	2.61E-07	2.61E-07	2.61E-07	3.75E-05	0.002130521	2.61E-07	2.61E-07	2.61E-07	2.61E-07	2.61E-07	2.61E-07	2.61E-07	0.000834458	2.61E-07	0.000613034	2.61E-07	0.000259396	0.003890018	2.61E-07	2.61E-07	2.61E-07	2.61E-07	2.61E-07	2.61E-07	2.61E-07	2.61E-07	2.61E-07
baseline	fiber	8003_1_2	1.18E-06	1.18E-06	0.000490819	0.000355593	9.93E-05	0.000141144	0.00587161	0.005060257	0.000700259	0.001710125	0.00055274	0.001924573	1.18E-06	0.000353316	0.000520869	1.18E-06	1.18E-06	1.18E-06	1.18E-06	1.18E-06	1.18E-06	1.18E-06	1.18E-06	0.000308241	0.001526637	1.18E-06	1.18E-06	1.18E-06	1.18E-06	1.18E-06	1.18E-06	1.18E-06	0.000944757	1.18E-06	0.000682502	1.18E-06	0.000211717	0.001788892	1.18E-06	1.18E-06	1.18E-06	1.18E-06	1.18E-06	1.18E-06	1.18E-06	1.18E-06	1.18E-06
ramp	fiber	8003_1_3	2.31E-06	2.31E-06	0.000491292	0.000333117	0.000184008	0.000250631	0.005665717	0.004912917	0.000763678	0.002200388	0.00059236	0.002009582	2.31E-06	0.000918226	0.000803108	2.31E-06	2.31E-06	2.31E-06	2.31E-06	2.31E-06	2.31E-06	2.31E-06	2.31E-06	8.07E-05	0.001569958	2.31E-06	2.31E-06	2.31E-06	2.31E-06	2.31E-06	2.31E-06	2.31E-06	0.001177468	2.31E-06	0.001123082	2.31E-06	0.000350793	0.002696212	2.31E-06	2.31E-06	2.31E-06	2.31E-06	2.31E-06	2.31E-06	2.31E-06	2.31E-06	2.31E-06
maintenance	fiber	8003_1_4	4.57E-07	4.57E-07	0.000597568	0.000353877	0.00015225	0.000274781	0.00440838	0.004927766	0.000779079	0.002099033	0.001267375	0.002727691	4.57E-07	0.002491773	0.000554591	4.57E-07	4.57E-07	4.57E-07	4.57E-07	4.57E-07	4.57E-07	4.57E-07	4.57E-07	4.57E-06	0.001767101	4.57E-07	4.57E-07	4.57E-07	4.57E-07	4.57E-07	4.57E-07	4.57E-07	0.000455834	4.57E-07	0.000873721	4.57E-07	0.000207572	0.00340207	4.57E-07	4.57E-07	4.57E-07	4.57E-07	4.57E-07	4.57E-07	4.57E-07	4.57E-07	4.57E-07
maintenance	fiber	8003_1_5	1.09E-06	1.09E-06	0.000295969	0.000207953	0.000191536	0.000383528	0.008046794	0.004112096	0.000728749	0.000591482	0.000545878	0.000740606	1.09E-06	0.000679953	0.000494801	1.09E-06	1.09E-06	1.09E-06	1.09E-06	1.09E-06	1.09E-06	1.09E-06	1.09E-06	4.51E-05	0.001341208	1.09E-06	1.09E-06	1.09E-06	1.09E-06	1.09E-06	1.09E-06	1.09E-06	0.000819045	1.09E-06	0.000729661	1.09E-06	0.000363006	0.004186887	1.09E-06	1.09E-06	1.09E-06	1.09E-06	1.09E-06	1.09E-06	1.09E-06	1.09E-06	1.09E-06
baseline	fiber	8003_2_1	5.94E-07	5.94E-07	0.000792871	0.000412877	0.000301437	0.000100936	0.003855654	0.006727526	0.001051833	0.001585741	0.000863206	0.00360674	5.94E-07	0.002554907	0.000754506	5.94E-07	5.94E-07	5.94E-07	5.94E-07	5.94E-07	5.94E-07	5.94E-07	5.94E-07	9.27E-05	0.002110973	5.94E-07	5.94E-07	5.94E-07	5.94E-07	5.94E-07	5.94E-07	5.94E-07	0.000694219	5.94E-07	0.000750852	5.94E-07	0.000264442	0.003627749	5.94E-07	5.94E-07	5.94E-07	5.94E-07	5.94E-07	5.94E-07	5.94E-07	5.94E-07	5.94E-07
baseline	fiber	8003_2_2	1.55E-06	1.55E-06	0.000515759	0.000337629	0.000169042	0.000117239	0.006032787	0.004964008	0.000736603	0.001605896	0.000562563	0.002487002	1.55E-06	0.000324451	0.000433964	1.55E-06	1.55E-06	1.55E-06	1.55E-06	1.55E-06	1.55E-06	1.55E-06	1.55E-06	0.000273557	0.001365966	1.55E-06	1.55E-06	1.55E-06	1.55E-06	1.55E-06	1.55E-06	1.55E-06	0.000827032	1.55E-06	0.00061573	1.55E-06	0.000122692	0.001810836	1.55E-06	1.55E-06	1.55E-06	1.55E-06	1.55E-06	1.55E-06	1.55E-06	1.55E-06	1.55E-06
ramp	fiber	8003_2_3	1.50E-06	1.50E-06	0.000492442	0.000382758	0.000181139	0.000237119	0.005699038	0.004746467	0.000723189	0.001806834	0.00066994	0.002070805	1.50E-06	0.000882026	0.000799194	1.50E-06	1.50E-06	1.50E-06	1.50E-06	1.50E-06	1.50E-06	1.50E-06	1.50E-06	0.000121062	0.001525114	1.50E-06	1.50E-06	1.50E-06	1.50E-06	1.50E-06	1.50E-06	1.50E-06	0.000869738	1.50E-06	0.000712266	1.50E-06	0.000356361	0.002674752	1.50E-06	1.50E-06	1.50E-06	1.50E-06	1.50E-06	1.50E-06	1.50E-06	1.50E-06	1.50E-06
maintenance	fiber	8003_2_4	2.15E-07	2.15E-07	0.00060068	0.000324605	0.000158411	0.00024311	0.004791244	0.005172162	0.000726126	0.002120692	0.001442638	0.002933807	2.15E-07	0.002405007	0.00058145	2.15E-07	2.15E-07	2.15E-07	2.15E-07	2.15E-07	2.15E-07	2.15E-07	2.15E-07	2.15E-06	0.001547025	2.15E-07	2.15E-07	2.15E-07	2.15E-07	2.15E-07	2.15E-07	2.15E-07	0.000502703	2.15E-07	0.000885911	2.15E-07	0.000217929	0.00369656	2.15E-07	2.15E-07	2.15E-07	2.15E-07	2.15E-07	2.15E-07	2.15E-07	2.15E-07	2.15E-07
maintenance	fiber	8003_2_5	1.14E-06	1.14E-06	0.000329161	0.000159109	0.000141785	0.000525654	0.008111847	0.003788082	0.000678381	0.000567141	0.000598142	0.000739927	1.14E-06	0.000636438	0.000456357	1.14E-06	1.14E-06	1.14E-06	1.14E-06	1.14E-06	1.14E-06	1.14E-06	1.14E-06	1.14E-05	0.001269228	1.14E-06	1.14E-06	1.14E-06	1.14E-06	1.14E-06	1.14E-06	1.14E-06	0.00075634	1.14E-06	0.000478696	1.14E-06	0.000300895	0.004228482	1.14E-06	1.14E-06	1.14E-06	1.14E-06	1.14E-06	1.14E-06	1.14E-06	1.14E-06	1.14E-06
baseline	fermented	8004_1_1	3.17E-05	2.31E-06	0.001519152	0.001031018	0.00306539	2.31E-06	0.000753813	0.001534712	0.000797612	0.001316291	0.0006714	0.004159801	0.000496202	0.000247237	2.31E-06	2.31E-06	2.31E-06	2.31E-06	2.31E-06	2.31E-06	2.31E-06	2.31E-06	0.001517423	3.86E-05	2.31E-06	2.31E-06	2.31E-06	2.31E-06	2.31E-06	2.31E-06	2.31E-06	0.001186045	0.000351549	2.31E-06	0.000450674	0.000496202	2.31E-06	0.005638035	0.001569867	0.000122178	0.004417988	2.31E-06	2.31E-06	2.31E-06	0.000491592	0.000125635	2.31E-06
baseline	fermented	8004_1_2	0.000684969	1.22E-06	0.002848821	0.001385005	0.004715391	1.22E-06	0.000655414	0.003246358	0.001125968	0.001528141	0.00089185	0.004069828	0.001096993	0.000667584	1.22E-06	1.22E-06	1.22E-06	1.22E-06	1.22E-06	1.22E-06	1.22E-06	1.22E-06	0.002088518	6.90E-05	1.22E-06	1.22E-06	1.22E-06	1.22E-06	1.22E-06	1.22E-06	1.22E-06	0.000766099	0.000176168	1.22E-06	0.000545889	0.000226005	1.22E-06	0.00400898	0.000577761	0.000140239	0.004862004	1.22E-06	1.22E-06	1.22E-06	0.000283955	0.000146034	1.22E-06
ramp	fermented	8004_1_3	2.45E-05	1.22E-07	0.002841816	0.001764991	0.005176686	1.22E-07	0.000509278	0.002467142	0.000744105	0.000599013	0.000269206	0.002326129	0.000416629	0.00016199	1.22E-07	1.22E-07	1.22E-07	1.22E-07	1.22E-07	1.22E-07	1.22E-07	1.22E-07	0.001935721	0.000125863	1.22E-07	1.22E-07	1.22E-07	1.22E-07	1.22E-07	1.22E-07	1.22E-07	0.002107617	0.001243477	1.22E-07	0.000336799	0.001087896	1.22E-07	0.006778521	0.001427609	0.000136934	0.007323344	1.22E-07	1.22E-07	1.22E-07	0.001728864	0.000115374	1.22E-07
maintenance	fermented	8004_1_4	0.000912597	4.31E-07	0.002942661	0.001348525	0.005809659	4.31E-07	0.000758364	0.003264514	0.001111646	0.002724987	0.000833443	0.00722628	0.000838682	0.000877676	4.31E-07	4.31E-07	4.31E-07	4.31E-07	4.31E-07	4.31E-07	4.31E-07	4.31E-07	0.002104561	0.000142011	4.31E-07	4.31E-07	4.31E-07	4.31E-07	4.31E-07	4.31E-07	4.31E-07	0.000729845	0.000282277	4.31E-07	0.000177514	0.000247356	4.31E-07	0.004003671	0.000903867	0.000123387	0.003915205	4.31E-07	4.31E-07	4.31E-07	0.000276456	0.00017053	4.31E-07
maintenance	fermented	8004_1_5	0.000759383	8.72E-07	0.002724366	0.001132974	0.00409904	8.72E-07	0.001106247	0.002935273	0.001169577	0.003451212	0.000859898	0.007142963	0.00135492	0.000320719	8.72E-07	8.72E-07	8.72E-07	8.72E-07	8.72E-07	8.72E-07	8.72E-07	8.72E-07	0.001805205	0.000328853	8.72E-07	8.72E-07	8.72E-07	8.72E-07	8.72E-07	8.72E-07	8.72E-07	0.000974357	0.000346283	8.72E-07	0.000104582	0.000371848	8.72E-07	0.003531392	0.00100457	5.87E-05	0.003927061	8.72E-07	8.72E-07	8.72E-07	0.000372429	0.000603091	8.72E-07
baseline	fermented	8004_2_1	0.000122274	1.22E-06	0.001294598	0.00087736	0.003055692	1.22E-06	0.000847805	0.00158087	0.000894165	0.001310824	0.000775948	0.004605849	0.00048504	0.000151828	1.22E-06	1.22E-06	1.22E-06	1.22E-06	1.22E-06	1.22E-06	1.22E-06	1.22E-06	0.001485833	6.14E-05	1.22E-06	1.22E-06	1.22E-06	1.22E-06	1.22E-06	1.22E-06	1.22E-06	0.001220423	0.000372038	1.22E-06	0.000463598	0.000423613	1.22E-06	0.005874949	0.00131604	0.000140238	0.003550004	1.22E-06	1.22E-06	1.22E-06	0.000752188	7.19E-05	1.22E-06
baseline	fermented	8004_2_2	0.00085616	2.36E-06	0.00265663	0.00133955	0.004439239	2.36E-06	0.00071846	0.003280024	0.000975999	0.001459965	0.00085155	0.004431749	0.001072216	0.000717883	2.36E-06	2.36E-06	2.36E-06	2.36E-06	2.36E-06	2.36E-06	2.36E-06	2.36E-06	0.00194566	9.33E-05	2.36E-06	2.36E-06	2.36E-06	2.36E-06	2.36E-06	2.36E-06	2.36E-06	0.000616481	0.000172269	2.36E-06	0.000503555	0.000292108	2.36E-06	0.003843499	0.000499522	0.000149799	0.00457233	2.36E-06	2.36E-06	2.36E-06	0.000335896	0.000111773	2.36E-06
ramp	fermented	8004_2_3	2.31E-05	2.31E-06	0.002738125	0.001407388	0.005388648	2.31E-06	0.000605719	0.002332968	0.000895034	0.000602837	0.00022592	0.002658016	0.000329082	0.000101433	2.31E-06	2.31E-06	2.31E-06	2.31E-06	2.31E-06	2.31E-06	2.31E-06	2.31E-06	0.001667888	9.62E-05	2.31E-06	2.31E-06	2.31E-06	2.31E-06	2.31E-06	2.31E-06	2.31E-06	0.001873636	0.001197029	2.31E-06	0.000367696	0.001160721	2.31E-06	0.006205879	0.001411422	9.57E-05	0.006442749	2.31E-06	2.31E-06	2.31E-06	0.002757144	0.000147539	2.31E-06
maintenance	fermented	8004_2_4	0.000904149	2.33E-07	0.003001984	0.001334086	0.006197963	2.33E-07	0.000955998	0.003109177	0.001270003	0.002590107	0.000795791	0.006629065	0.001043966	0.000880846	2.33E-07	2.33E-07	2.33E-07	2.33E-07	2.33E-07	2.33E-07	2.33E-07	2.33E-07	0.001924229	0.000166615	2.33E-07	2.33E-07	2.33E-07	2.33E-07	2.33E-07	2.33E-07	2.33E-07	0.000817928	0.000229533	2.33E-07	0.00016312	0.000244097	2.33E-07	0.004267909	0.001069599	6.70E-05	0.003212874	2.33E-07	2.33E-07	2.33E-07	0.000450327	0.000130496	2.33E-07
maintenance	fermented	8004_2_5	0.000691318	1.10E-06	0.002642795	0.00114465	0.00442362	1.10E-06	0.001058163	0.00273857	0.000913631	0.004432907	0.000816695	0.007711297	0.001402371	0.000258301	1.10E-06	1.10E-06	1.10E-06	1.10E-06	1.10E-06	1.10E-06	1.10E-06	1.10E-06	0.001573604	0.000242629	1.10E-06	1.10E-06	1.10E-06	1.10E-06	1.10E-06	1.10E-06	1.10E-06	0.000866033	0.00035988	1.10E-06	9.40E-05	0.000372069	1.10E-06	0.003530886	0.000967612	5.28E-05	0.003945328	1.10E-06	1.10E-06	1.10E-06	0.000315766	0.000765035	1.10E-06
baseline	fiber	8006_1_1	0.000137589	2.38E-07	0.000645314	0.000189625	0.000583282	0.000403358	0.003096626	0.005561461	0.00129592	0.009321923	0.000900794	0.001026917	0.002551269	3.65E-05	0.000368373	2.38E-07	2.38E-07	0.00014729	0.000993108	2.38E-07	0.000779081	0.000291935	2.38E-07	2.38E-07	2.38E-07	2.38E-07	0.002280208	2.38E-07	2.38E-07	0.000868749	2.38E-07	0.00072822	0.001188319	0.000235488	0.005664947	6.85E-05	0.001073956	0.004332571	0.001901251	0.002003267	0.000300755	0.000533597	0.000628851	2.38E-07	0.001267697	0.002911116	2.38E-07
baseline	fiber	8006_1_2	0.000207691	1.24E-07	0.000898133	0.00013297	0.000356841	0.000168271	0.001717426	0.005049021	0.000961382	0.008159686	0.000871951	0.001003744	0.002624385	0.000102375	0.000430386	1.24E-07	1.24E-07	0.000382729	0.001393533	1.24E-07	0.000770753	0.000251524	1.24E-07	1.24E-07	1.24E-07	1.24E-07	0.002595261	1.24E-07	1.24E-07	0.001223497	1.24E-07	0.000972561	0.002023374	0.000283002	0.007616923	0.00023858	0.001878931	0.005895378	0.002837371	0.002595261	0.000608071	0.000491576	0.001696245	1.24E-07	0.001337051	0.004162949	1.24E-07
ramp	fiber	8006_1_3	0.000112103	8.83E-08	0.00081738	0.000122401	0.000171244	0.000198608	0.001219597	0.004055418	0.000415163	0.00347519	0.000798549	0.000599059	0.002513341	8.77E-05	0.000347784	8.83E-08	8.83E-08	5.09E-05	0.000808259	8.83E-08	0.000803257	0.000217438	8.83E-08	8.83E-08	8.83E-08	8.83E-08	0.001452042	8.83E-08	8.83E-08	0.000730287	8.83E-08	0.000966557	0.001794235	0.000154767	0.004002162	0.000375736	0.001783348	0.008403893	0.003005005	0.002282074	0.000373382	0.000283347	0.00095361	8.83E-08	0.002768736	0.002559536	8.83E-08
maintenance	fiber	8006_1_4	0.000551097	8.83E-08	0.000813258	0.000262455	0.000365437	0.000423106	0.001867787	0.005687805	0.000930951	0.003703502	0.000627598	0.00062083	0.002547169	0.000261278	0.0004387	8.83E-08	8.83E-08	9.59E-05	0.001210472	8.83E-08	0.000703509	0.000187132	8.83E-08	8.83E-08	8.83E-08	8.83E-08	0.001226066	8.83E-08	8.83E-08	0.001319043	8.83E-08	0.001077773	0.00265427	0.000337484	0.006285979	0.000403392	0.002348562	0.008440937	0.004388475	0.003257152	0.001085717	0.000624361	0.002121121	8.83E-08	0.00130698	0.003593753	8.83E-08
maintenance	fiber	8006_1_5	0.004510728	2.65E-08	0.000846847	0.000732305	0.000196989	5.27E-05	0.001169568	0.001615665	0.00044698	0.001978431	0.000753506	0.001851816	0.002127424	0.000770584	0.000367183	2.65E-08	2.65E-08	3.21E-05	0.002185432	2.65E-08	0.000188156	2.65E-07	2.65E-08	2.65E-08	2.65E-08	2.65E-08	0.000149877	2.65E-08	2.65E-08	0.001560896	2.65E-08	0.000993485	0.004358202	0.000362177	0.009600646	0.000382789	0.002733409	0.004130884	0.003031985	0.003897971	0.001898929	0.00138658	0.001221686	2.65E-08	0.000903971	0.003303176	2.65E-08
baseline	fiber	8006_2_1	0.000186868	5.59E-08	0.000626229	0.000234542	0.000431415	0.00022071	0.003486343	0.005124309	0.001314552	0.008389058	0.000894025	0.0010085	0.002574367	0.000175097	0.00025779	5.59E-08	5.59E-08	0.00010859	0.001213613	5.59E-08	0.000868422	0.00056237	5.59E-08	5.59E-08	5.59E-08	5.59E-08	0.002132357	5.59E-08	5.59E-08	0.000976717	5.59E-08	0.000735113	0.001265995	0.000172154	0.005283809	0.000177451	0.001020859	0.004836208	0.001720953	0.002296272	0.000288101	0.000481737	0.000522348	5.59E-08	0.00131102	0.002993717	5.59E-08
baseline	fiber	8006_2_2	0.000167147	1.55E-06	0.0007545	7.71E-05	0.000354165	0.000162472	0.001836866	0.005148543	0.000934505	0.008101088	0.000786059	0.001068632	0.002369867	0.000112795	0.000389815	1.55E-06	1.55E-06	0.000283449	0.001512799	1.55E-06	0.000818495	0.000293092	1.55E-06	1.55E-06	1.55E-06	1.55E-06	0.002550164	1.55E-06	1.55E-06	0.000997039	1.55E-06	0.000886874	0.002044923	0.000275559	0.006529553	0.000239617	0.001731961	0.006015546	0.002919816	0.002837996	0.000692843	0.000427511	0.001554002	1.55E-06	0.001166232	0.004214038	1.55E-06
ramp	fiber	8006_2_3	0.00015463	1.08E-06	0.000650441	8.82E-05	0.000291102	9.37E-05	0.001658463	0.0036256	0.000813564	0.003468335	0.000913136	0.000625255	0.002533527	0.000175423	0.000371932	1.08E-06	1.08E-06	4.39E-05	0.000905521	1.08E-06	0.000736249	0.00020793	1.08E-06	1.08E-06	1.08E-06	1.08E-06	0.001380832	1.08E-06	1.08E-06	0.000643705	1.08E-06	0.000806535	0.001685699	0.000195044	0.006435587	0.000262695	0.001789079	0.00830198	0.002197032	0.002617285	0.000455104	0.000282609	0.000899664	1.08E-06	0.002262925	0.002042988	1.08E-06
maintenance	fiber	8006_2_4	0.000436329	1.66E-06	0.000707355	0.000254379	0.000370617	0.000231599	0.00272253	0.005339044	0.001069795	0.003200039	0.000772776	0.000619155	0.002349577	0.000370325	0.000372661	1.66E-06	1.66E-06	0.000106016	0.00143165	1.66E-06	0.000653033	0.000165595	1.66E-06	1.66E-06	1.66E-06	1.66E-06	0.001136383	1.66E-06	1.66E-06	0.001215238	1.66E-06	0.001094327	0.002437777	0.000252919	0.005775958	0.000330021	0.002256411	0.008039962	0.003641041	0.003450329	0.000930777	0.000662963	0.001977792	1.66E-06	0.001337901	0.003195658	1.66E-06
maintenance	fiber	8006_2_5	0.004344273	2.95E-09	0.0006942	0.000642658	0.000146085	4.86E-05	0.001324193	0.001794259	0.000363446	0.001501499	0.000731311	0.001656125	0.001991297	0.000733372	0.000387008	2.95E-09	2.95E-09	2.06E-05	0.002443985	2.95E-09	0.000170531	3.12E-05	2.95E-09	2.95E-09	2.95E-09	2.95E-09	0.000158456	2.95E-09	2.95E-09	0.001398709	2.95E-09	0.000976946	0.004023239	0.000312199	0.009567416	0.000456811	0.002906687	0.004292731	0.002824809	0.004039733	0.001866123	0.001438764	0.001126271	2.95E-09	0.000709516	0.003126404	2.95E-09
baseline	fermented	8008_1_1	3.26E-07	3.26E-07	0.004039404	0.001391185	3.26E-07	3.26E-07	0.001120711	0.001630605	0.000801794	0.001352368	0.00023942	0.002019702	4.44E-05	0.002375261	3.26E-07	3.26E-07	3.26E-07	0.001298646	3.26E-07	3.26E-07	0.000187251	0.000197499	3.26E-07	0.000254015	6.80E-05	0.002007591	3.26E-07	3.26E-07	3.26E-07	3.26E-07	3.54E-05	0.001001467	3.26E-07	0.000211472	3.26E-07	0.000650255	3.26E-07	0.006655639	0.008152094	0.001106116	3.26E-07	0.00089278	0.002959683	0.002093298	3.26E-07	0.006776746	3.26E-07
baseline	fermented	8008_1_2	3.87E-06	3.87E-06	0.003046678	0.000946709	3.87E-06	3.87E-06	0.000683718	0.002381571	0.000702328	0.000553442	0.000198007	0.000961659	0.000205024	0.002221091	3.87E-06	3.87E-06	3.87E-06	0.000893013	3.87E-06	3.87E-06	0.00020838	0.000199837	3.87E-06	0.000149497	0.000184888	0.002247024	3.87E-06	3.87E-06	3.87E-06	3.87E-06	0.000100071	0.000560154	3.87E-06	0.000133326	3.87E-06	0.000259636	3.87E-06	0.010556283	0.002955454	0.001040069	3.87E-06	0.000214177	0.003045457	0.00466063	3.87E-06	0.006435367	3.87E-06
ramp	fermented	8008_1_3	2.06E-06	2.06E-06	0.003824791	0.001419942	2.06E-06	2.06E-06	0.001372836	0.002475046	0.000846362	0.000986447	0.000302646	0.002585575	9.82E-05	0.007363869	2.06E-06	2.06E-06	2.06E-06	0.000672717	2.06E-06	2.06E-06	0.000266316	0.000216132	2.06E-06	0.000199506	0.000310343	0.00192702	2.06E-06	2.06E-06	2.06E-06	2.06E-06	0.000117302	0.000493223	2.06E-06	0.000134236	2.06E-06	0.000181033	2.06E-06	0.009731157	0.003142221	0.000973208	2.06E-06	0.000479061	0.002313101	0.00218256	2.06E-06	0.007024586	2.06E-06
maintenance	fermented	8008_1_4	4.80E-06	4.80E-06	0.001902521	0.001068023	4.80E-06	4.80E-06	0.001067112	0.001703007	0.000471303	0.001028546	0.000313088	0.001637717	0.000112663	0.002040997	4.80E-06	4.80E-06	4.80E-06	0.004804739	4.80E-06	4.80E-06	0.00020741	0.000150926	4.80E-06	0.000309748	0.000229578	0.002025206	4.80E-06	4.80E-06	4.80E-06	4.80E-06	0.000131491	0.000550866	4.80E-06	0.000145764	4.80E-06	0.00016277	4.80E-06	0.008923174	0.001485272	0.000941999	4.80E-06	0.000147586	0.003326755	0.010030978	4.80E-06	0.005229883	4.80E-06
maintenance	fermented	8008_1_5	3.21E-06	3.21E-06	0.003283943	0.001394329	3.21E-06	3.21E-06	0.001108117	0.001616871	0.000950164	0.000753948	0.000298763	0.00143045	0.000120607	0.004462465	3.21E-06	3.21E-06	3.21E-06	0.000282233	3.21E-06	3.21E-06	0.000243051	0.000172646	3.21E-06	0.000134382	0.000449981	0.002271333	3.21E-06	3.21E-06	3.21E-06	3.21E-06	0.000115709	0.000444471	3.21E-06	0.000145402	3.21E-06	0.000236623	3.21E-06	0.011392478	0.00161534	0.000896289	3.21E-06	0.000261111	0.002548056	0.002092565	3.21E-06	0.003244761	3.21E-06
baseline	fermented	8008_2_1	9.33E-09	9.33E-09	0.003412363	0.001413964	9.33E-09	9.33E-09	0.001028903	0.001351446	0.000780386	0.000821132	0.000416476	0.001704782	8.52E-05	0.002613936	9.33E-09	9.33E-09	9.33E-09	0.001320654	9.33E-09	9.33E-09	0.000229855	0.000335607	9.33E-09	0.000263446	0.000305436	0.001668391	9.33E-09	9.33E-09	9.33E-09	9.33E-09	0.000203106	0.000999666	9.33E-09	0.000332807	9.33E-09	0.000610561	9.33E-09	0.007180549	0.007799819	0.001607117	9.33E-09	0.001073381	0.003008328	0.001655949	9.33E-09	0.006302809	9.33E-09
baseline	fermented	8008_2_2	4.44E-06	4.44E-06	0.002476084	0.000881643	4.44E-06	4.44E-06	0.000606015	0.002521109	0.000742004	0.000389407	0.000175233	0.0009002	0.000238208	0.001957381	4.44E-06	4.44E-06	4.44E-06	0.000825361	4.44E-06	4.44E-06	0.000216608	0.000261633	4.44E-06	0.00010009	0.000193183	0.002345876	4.44E-06	4.44E-06	4.44E-06	4.44E-06	0.000114693	0.000523266	4.44E-06	0.000123819	4.44E-06	0.000214783	4.44E-06	0.011674617	0.002964973	0.001504086	4.44E-06	0.000209002	0.002863666	0.004450197	4.44E-06	0.006872433	4.44E-06
ramp	fermented	8008_2_3	1.76E-06	1.76E-06	0.003563885	0.001200398	1.76E-06	1.76E-06	0.001346864	0.002112183	0.000809413	0.000878483	0.000257162	0.002716545	9.62E-05	0.006037452	1.76E-06	1.76E-06	1.76E-06	0.000498907	1.76E-06	1.76E-06	0.000325307	0.000222011	1.76E-06	0.000136598	0.000275046	0.00187568	1.76E-06	1.76E-06	1.76E-06	1.76E-06	0.000114089	0.000486265	1.76E-06	0.000143998	1.76E-06	0.000207518	1.76E-06	0.010474579	0.003201268	0.001235859	1.76E-06	0.000404244	0.001979285	0.002044655	1.76E-06	0.006523409	1.76E-06
maintenance	fermented	8008_2_4	1.86E-07	1.86E-07	0.001829459	0.001076792	1.86E-07	1.86E-07	0.001156347	0.001725664	0.000502192	0.001001587	0.000270674	0.001527087	8.95E-05	0.001957182	1.86E-07	1.86E-07	1.86E-07	0.004535268	1.86E-07	1.86E-07	0.0002772	0.000123994	1.86E-07	0.00021598	0.000189565	0.001837228	1.86E-07	1.86E-07	1.86E-07	1.86E-07	0.000152895	0.00054601	1.86E-07	0.000119333	1.86E-07	0.000150098	1.86E-07	0.009261033	0.001564378	0.00134498	1.86E-07	0.000133628	0.003197746	0.009790572	1.86E-07	0.005058903	1.86E-07
maintenance	fermented	8008_2_5	1.45E-06	1.45E-06	0.003288313	0.001202235	1.45E-06	1.45E-06	0.001152515	0.001547496	0.000913489	0.000738079	0.000230071	0.001139854	0.000199189	0.003868894	1.45E-06	1.45E-06	1.45E-06	0.000310364	1.45E-06	1.45E-06	0.00023038	0.000143292	1.45E-06	8.37E-05	0.000387569	0.002044696	1.45E-06	1.45E-06	1.45E-06	1.45E-06	9.60E-05	0.000434509	1.45E-06	0.000149778	1.45E-06	0.000158116	1.45E-06	0.011783327	0.001335337	0.001222309	1.45E-06	0.000168616	0.002422691	0.002059519	1.45E-06	0.002879435	1.45E-06
baseline	fiber	8009_1_1	0.000227587	7.66E-07	0.00315011	0.000884361	0.000716133	7.00E-05	0.003880193	0.004165498	7.00E-05	0.022825713	0.000349313	0.001045751	0.000268892	0.002086305	0.001018944	7.66E-07	7.66E-07	7.66E-07	0.00096998	7.66E-07	0.001269782	0.000619846	7.66E-07	7.66E-07	0.000816796	7.66E-07	0.002548864	0.000827738	9.03E-06	7.66E-07	7.66E-07	7.66E-07	7.66E-07	7.66E-07	0.000186009	0.000124188	0.000265062	0.000566232	0.000282842	0.000471039	0.000187923	0.000120358	7.66E-07	7.66E-07	7.66E-07	7.66E-07	7.66E-07
baseline	fiber	8009_1_2	0.001150294	2.50E-07	0.002295652	0.000706249	0.000646184	7.62E-05	0.00552273	0.003193068	7.43E-05	0.005446757	0.000319526	0.002192252	0.000544977	0.002144803	0.001019741	2.50E-07	2.50E-07	2.50E-07	0.001535097	2.50E-07	0.001153311	0.000215029	2.50E-07	2.50E-07	0.000770977	2.50E-07	0.001118479	0.000605317	6.45E-05	2.50E-07	2.50E-07	2.50E-07	2.50E-07	2.50E-07	0.000269883	8.12E-05	0.000288808	0.000719414	0.000274271	0.000904547	0.000184585	0.000258089	2.50E-07	2.50E-07	2.50E-07	2.50E-07	2.50E-07
ramp	fiber	8009_1_3	0.00015648	1.10E-08	0.002690364	0.001181289	0.000587488	6.70E-05	0.002618712	0.004381175	2.11E-05	0.005853188	0.000194914	0.000889193	0.000244603	0.001695753	0.000807658	1.10E-08	1.10E-08	1.10E-08	0.002104523	1.10E-08	0.000496894	0.000291822	1.10E-08	1.10E-08	0.001037986	1.10E-08	0.000274801	0.00063855	4.56E-05	1.10E-08	1.10E-08	1.10E-08	1.10E-08	1.10E-08	0.000607528	0.000379671	0.00063855	0.001148346	0.0005367	0.001104147	0.00042387	0.000567447	1.10E-08	1.10E-08	1.10E-08	1.10E-08	1.10E-08
maintenance	fiber	8009_1_4	0.000263415	1.85E-06	0.001961734	0.000480841	0.000522204	8.71E-05	0.002089632	0.003866051	5.66E-05	0.005053867	0.000171437	0.000793783	0.000471317	0.001320068	0.000489005	1.85E-06	1.85E-06	1.85E-06	0.001615866	1.85E-06	0.000733643	0.000218515	1.85E-06	1.85E-06	0.000564111	1.85E-06	0.001170945	0.0004256	5.17E-05	1.85E-06	1.85E-06	1.85E-06	1.85E-06	1.85E-06	0.000329269	0.000132796	0.00035893	0.000878685	0.00051785	0.000835145	0.000253891	0.00018967	1.85E-06	1.85E-06	1.85E-06	1.85E-06	1.85E-06
maintenance	fiber	8009_1_5	4.73E-05	1.85E-06	0.001898872	0.000472405	0.00046533	5.63E-05	0.002127727	0.003934349	5.28E-05	0.011837607	0.000174158	0.001425378	0.000267769	0.000671054	0.000328724	1.85E-06	1.85E-06	1.85E-06	0.002142966	1.85E-06	0.000383149	0.000339065	1.85E-06	1.85E-06	0.000572002	1.85E-06	0.001766076	0.000529279	7.95E-05	1.85E-06	1.85E-06	1.85E-06	1.85E-06	1.85E-06	0.000456622	0.000256884	0.000495263	0.001226185	0.000575812	0.00116278	0.000382877	0.000224229	1.85E-06	1.85E-06	1.85E-06	1.85E-06	1.85E-06
baseline	fiber	8009_2_1	0.000302783	2.75E-08	0.002467557	0.001160073	0.000571801	0.00012847	0.004134647	0.003968569	0.000100745	0.022540166	0.00018145	0.001037642	0.000430978	0.001615482	0.000973682	2.75E-08	2.75E-08	2.75E-08	0.001046426	2.75E-08	0.001499914	0.000651134	2.75E-08	2.75E-08	0.000872662	2.75E-08	0.00250187	0.000746938	2.75E-06	2.75E-08	2.75E-08	2.75E-08	2.75E-08	2.75E-08	0.000166078	7.25E-05	0.000202587	0.000575644	0.000211921	0.000548193	0.000177607	0.000198744	2.75E-08	2.75E-08	2.75E-08	2.75E-08	2.75E-08
baseline	fiber	8009_2_2	0.001202628	2.47E-07	0.002072306	0.00103149	0.000532064	9.24E-05	0.006119555	0.003023164	6.42E-05	0.005678545	0.000218859	0.002562956	0.000500524	0.001968361	0.001028474	2.47E-07	2.47E-07	2.47E-07	0.001524335	2.47E-07	0.001145857	0.000201307	2.47E-07	2.47E-07	0.000841703	2.47E-07	0.001084971	0.000562781	7.65E-05	2.47E-07	2.47E-07	2.47E-07	2.47E-07	2.47E-07	0.000298394	8.28E-05	0.000237235	0.00067221	0.000218311	0.001001322	0.000160442	0.000262741	2.47E-07	2.47E-07	2.47E-07	2.47E-07	2.47E-07
ramp	fiber	8009_2_3	0.000224745	9.60E-08	0.002466705	0.001418993	0.000455527	2.03E-05	0.002885186	0.004332169	2.72E-05	0.006838938	0.000130621	0.000926695	0.00021761	0.001439025	0.000738173	9.60E-08	9.60E-08	9.60E-08	0.002326479	9.60E-08	0.000527149	0.000301855	9.60E-08	9.60E-08	0.001113296	9.60E-08	0.000524679	0.000597124	0.000123761	9.60E-08	9.60E-08	9.60E-08	9.60E-08	9.60E-08	0.000605082	0.00027853	0.000608375	0.001090794	0.00056145	0.001166807	0.000469247	0.000699206	9.60E-08	9.60E-08	9.60E-08	9.60E-08	9.60E-08
maintenance	fiber	8009_2_4	0.000273336	7.11E-07	0.001952206	0.00064955	0.000491403	7.80E-05	0.002349761	0.003824518	7.22E-05	0.00538984	0.000116284	0.000915225	0.000380591	0.001142048	0.000423274	7.11E-07	7.11E-07	7.11E-07	0.001822242	7.11E-07	0.000723424	0.000213963	7.11E-07	7.11E-07	0.00044872	7.11E-07	0.001020838	0.000383054	6.46E-05	7.11E-07	7.11E-07	7.11E-07	7.11E-07	7.11E-07	0.000329426	0.000138994	0.000254457	0.000791006	0.000436955	0.001041085	0.00023722	0.000223266	7.11E-07	7.11E-07	7.11E-07	7.11E-07	7.11E-07
maintenance	fiber	8009_2_5	5.46E-05	8.78E-08	0.001723129	0.000732172	0.000386668	5.30E-05	0.002337572	0.003785999	4.53E-05	0.012114043	0.000191001	0.001656169	0.000245338	0.000664937	0.000352639	8.78E-08	8.78E-08	8.78E-08	0.002213805	8.78E-08	0.000436888	0.000325196	8.78E-08	8.78E-08	0.000592488	8.78E-08	0.001410007	0.000511532	0.000104282	8.78E-08	8.78E-08	8.78E-08	8.78E-08	8.78E-08	0.000523882	0.00026839	0.000394626	0.001442664	0.00058206	0.001161925	0.000368007	0.000246436	8.78E-08	8.78E-08	8.78E-08	8.78E-08	8.78E-08
baseline	fermented	8010_1_1	0.003626897	1.95E-07	0.002347547	0.002186962	1.95E-07	0.000649435	0.01925281	0.007778134	0.000829537	0.002544506	1.95E-07	0.002252172	0.000173449	0.013028174	0.000715532	1.95E-07	1.95E-07	1.95E-07	0.000841958	1.95E-07	1.95E-07	1.95E-07	0.001923019	1.95E-07	0.004574877	1.95E-07	1.95E-07	0.000211599	1.95E-07	0.000536316	0.000234666	0.001299313	1.95E-07	0.000275921	0.002282781	1.95E-07	1.95E-07	0.003209023	0.005131155	0.003736911	0.00357056	0.001077955	1.95E-07	1.95E-07	0.000156148	1.95E-07	1.95E-07
baseline	fermented	8010_1_2	0.00018724	1.51E-07	0.001427369	0.00094729	1.51E-07	0.000622505	0.012451873	0.005752513	0.000783566	0.00199663	1.51E-07	0.003347683	0.000237377	0.001467745	0.000855889	1.51E-07	1.51E-07	1.51E-07	0.001083948	1.51E-07	1.51E-07	1.51E-07	0.001476175	1.51E-07	0.004262584	1.51E-07	1.51E-07	0.00014642	1.51E-07	0.000916231	0.00140829	0.003046414	1.51E-07	0.000436596	0.003417787	1.51E-07	1.51E-07	0.004271458	0.014569189	0.006737961	0.007468728	0.001601741	1.51E-07	1.51E-07	0.000234271	1.51E-07	1.51E-07
ramp	fermented	8010_1_3	0.000758732	1.63E-06	0.001842445	0.000933553	1.63E-06	0.000203004	0.011264721	0.006421697	0.000642918	0.004597306	1.63E-06	0.000989478	0.000256287	0.001282754	0.000502005	1.63E-06	1.63E-06	1.63E-06	0.00057026	1.63E-06	1.63E-06	1.63E-06	0.002053816	1.63E-06	0.007737478	1.63E-06	1.63E-06	0.000189353	1.63E-06	0.000553526	0.000283589	0.001619185	1.63E-06	0.000304285	0.002862748	1.63E-06	1.63E-06	0.004059633	0.004385055	0.003140612	0.006467934	0.001236076	1.63E-06	1.63E-06	0.000174821	1.63E-06	1.63E-06
maintenance	fermented	8010_1_4	0.000804518	1.78E-08	0.000832934	0.001546433	1.78E-08	0.000424459	0.012414531	0.003255368	8.21E-05	0.001434546	1.78E-08	5.59E-05	2.26E-05	0.032400502	0.001335092	1.78E-08	1.78E-08	1.78E-08	0.000100787	1.78E-08	1.78E-08	1.78E-08	0.000263289	1.78E-08	0.010091552	1.78E-08	1.78E-08	0.000175822	1.78E-08	1.78E-07	5.64E-05	0.00078587	1.78E-08	0.000588737	0.001913172	1.78E-08	1.78E-08	0.002278136	0.002215533	0.001075355	0.001682295	0.0009537	1.78E-08	1.78E-08	0.000226881	1.78E-08	1.78E-08
maintenance	fermented	8010_1_5	0.001813882	1.02E-06	0.001862104	0.00157675	1.02E-06	0.000893226	0.01119342	0.004705032	0.000709626	0.000639283	1.02E-06	0.001889091	0.000130069	0.017030137	0.001529854	1.02E-06	1.02E-06	1.02E-06	0.002056765	1.02E-06	1.02E-06	1.02E-06	0.002027123	1.02E-06	0.006030935	1.02E-06	1.02E-06	0.000262792	1.02E-06	0.001056033	0.000377376	0.002002791	1.02E-06	0.000654767	0.004203339	1.02E-06	1.02E-06	0.004310845	0.011677416	0.007367899	0.00615481	0.00192006	1.02E-06	1.02E-06	0.000476033	1.02E-06	1.02E-06
baseline	fermented	8010_2_1	0.004101872	1.24E-06	0.002019607	0.001871788	1.24E-06	0.000564802	0.021523796	0.007618645	0.000931481	0.00209109	1.24E-06	0.002677954	0.000279312	0.013397712	0.000782339	1.24E-06	1.24E-06	1.24E-06	0.000648639	1.24E-06	1.24E-06	1.24E-06	0.002017842	1.24E-06	0.004352061	1.24E-06	1.24E-06	0.000157527	1.24E-06	0.000493319	0.000238717	0.001062092	1.24E-06	0.000251072	0.002289212	1.24E-06	1.24E-06	0.00333939	0.00465829	0.003721955	0.003248933	0.001076653	1.24E-06	1.24E-06	0.000156644	1.24E-06	1.24E-06
baseline	fermented	8010_2_2	0.000179508	8.40E-07	0.001138502	0.000764897	8.40E-07	0.00044479	0.014069676	0.005562965	0.000783908	0.002040903	8.40E-07	0.003542842	0.000133967	0.001207475	0.000657015	8.40E-07	8.40E-07	8.40E-07	0.000950152	8.40E-07	8.40E-07	8.40E-07	0.001945844	8.40E-07	0.003844379	8.40E-07	8.40E-07	0.000160496	8.40E-07	0.000817511	0.001802149	0.002762028	8.40E-07	0.000388638	0.003761257	8.40E-07	8.40E-07	0.004974481	0.014133785	0.006711636	0.006472882	0.001510781	8.40E-07	8.40E-07	0.000263956	8.40E-07	8.40E-07
ramp	fermented	8010_2_3	0.000745359	3.83E-06	0.00159695	0.000925169	3.83E-06	0.000147156	0.013199654	0.00621278	0.000743618	0.003843042	3.83E-06	0.000955645	0.00028604	0.001293059	0.000459754	3.83E-06	3.83E-06	3.83E-06	0.000512435	3.83E-06	3.83E-06	3.83E-06	0.001973548	3.83E-06	0.007194547	3.83E-06	3.83E-06	0.000228136	3.83E-06	0.000522884	0.000430149	0.001680977	3.83E-06	0.000293006	0.002906118	3.83E-06	3.83E-06	0.004183939	0.004873136	0.003050227	0.00598029	0.001219046	3.83E-06	3.83E-06	0.000189823	3.83E-06	3.83E-06
maintenance	fermented	8010_2_4	0.002341543	6.66E-08	0.001696564	0.001166554	6.66E-08	0.000258346	0.014313372	0.0070921	0.00078081	0.004874404	6.66E-08	0.001373853	0.000262785	0.007706005	0.000709787	6.66E-08	6.66E-08	6.66E-08	0.000594374	6.66E-08	6.66E-08	6.66E-08	0.002249656	6.66E-08	0.007148918	6.66E-08	6.66E-08	0.000302736	6.66E-08	0.000737308	0.000518025	0.001867907	6.66E-08	0.000359998	0.003014486	6.66E-08	6.66E-08	0.004565009	0.005005796	0.004988928	0.008293278	0.001847488	6.66E-08	6.66E-08	0.000301848	6.66E-08	6.66E-08
maintenance	fermented	8010_2_5	0.001717448	6.64E-07	0.001849389	0.001388038	6.64E-07	0.001226432	0.01328399	0.004871195	0.000706638	0.000690256	6.64E-07	0.001896764	0.000131941	0.015055011	0.001694868	6.64E-07	6.64E-07	6.64E-07	0.002632181	6.64E-07	6.64E-07	6.64E-07	0.002330222	6.64E-07	0.005211231	6.64E-07	6.64E-07	0.000190385	6.64E-07	0.001082094	0.000294432	0.001825038	6.64E-07	0.000449839	0.005208132	6.64E-07	6.64E-07	0.004482455	0.011478433	0.007513116	0.005759362	0.001856473	6.64E-07	6.64E-07	0.000498985	6.64E-07	6.64E-07
baseline	fermented	8011_1_1	0.000431169	7.65E-07	0.002639208	0.000319138	0.000967388	0.00011868	0.001199761	0.003829994	0.000540208	0.004794058	0.000435823	0.000479373	0.001007613	0.003826337	7.65E-07	7.65E-07	0.000468735	7.65E-07	0.002955022	7.65E-07	0.000455437	0.000302849	7.65E-07	5.98E-05	0.000124331	0.001702737	7.65E-07	7.65E-07	7.65E-07	0.000619328	7.65E-07	0.001920814	7.65E-07	0.000250989	0.006096541	0.000420199	0.000965061	0.009121708	0.004166751	0.00628603	0.005522757	0.000584422	0.001378944	0.003503209	0.000939796	0.00650444	7.65E-07
baseline	fermented	8011_1_2	0.000591962	3.03E-07	0.003013685	0.000456276	0.001140026	0.000258734	0.002737325	0.003467301	0.000608923	0.003061241	0.00043865	0.000502503	0.00119124	0.004400805	3.03E-07	3.03E-07	0.0004749	3.03E-07	0.002400106	3.03E-07	0.00029332	0.000272369	3.03E-07	0.000368812	0.000646835	0.001692745	3.03E-07	3.03E-07	3.03E-07	0.000455279	3.03E-07	0.002049585	3.03E-07	0.000158965	0.00461165	0.000258069	0.000473902	0.005928599	0.002685445	0.003089177	0.003694109	0.000630539	0.000110078	0.000378124	0.000388766	0.004097175	3.03E-07
ramp	fermented	8011_1_3	0.001267581	1.85E-06	0.001168526	0.000219243	0.000992867	0.000164762	0.00092617	0.003272466	0.000319289	0.00230007	0.000434524	0.000405137	0.001459089	0.007942276	1.85E-06	1.85E-06	0.00046358	1.85E-06	0.004368351	1.85E-06	0.00035726	0.000238394	1.85E-06	4.33E-05	0.000645842	0.001690548	1.85E-06	1.85E-06	1.85E-06	0.001451824	1.85E-06	0.002327476	1.85E-06	0.000376741	0.006572998	0.000469523	0.000688106	0.008189254	0.004214154	0.006269557	0.007479356	0.000512117	0.000351977	0.000322921	0.000561315	0.004709762	1.85E-06
maintenance	fermented	8011_1_4	0.000444904	1.20E-07	0.001668806	0.000367703	0.000795636	0.000138097	0.00151274	0.003403832	0.000611286	0.017142615	0.00057568	0.000787317	0.000943383	0.013961402	1.20E-07	1.20E-07	0.000311133	1.20E-07	0.001891757	1.20E-07	0.000372029	0.000363044	1.20E-07	0.000816933	0.001813558	0.001519063	1.20E-07	1.20E-07	1.20E-07	0.00046487	1.20E-07	0.001183971	1.20E-07	0.000142423	0.006455934	0.000196996	0.000428931	0.005013739	0.001602919	0.002496055	0.004020109	0.000179692	0.000271867	0.000135102	0.000200989	0.000820593	1.20E-07
maintenance	fermented	8011_1_5	0.000178739	1.22E-06	0.001735757	0.000311801	0.000689801	8.04E-05	0.000912894	0.003184206	0.000435594	0.007224044	0.000470018	0.000945001	0.000966847	0.003369566	1.22E-06	1.22E-06	0.002069072	1.22E-06	0.002842285	1.22E-06	0.000593149	0.000281018	1.22E-06	0.000576931	0.001603357	0.001376292	1.22E-06	1.22E-06	1.22E-06	0.000785791	1.22E-06	0.001522593	1.22E-06	0.000291941	0.006813606	0.000287969	0.000742099	0.0061718	0.002955486	0.004643248	0.005844442	0.000684836	0.000604734	0.000383958	0.000329675	0.002371936	1.22E-06
baseline	fermented	8011_2_1	0.000482088	2.60E-07	0.002287836	0.000300514	0.000913535	0.000142594	0.001324993	0.003736432	0.000565712	0.004250837	0.000444107	0.000580371	0.001108769	0.003687124	2.60E-07	2.60E-07	0.00057071	2.60E-07	0.003204703	2.60E-07	0.000472426	0.000273528	2.60E-07	6.60E-05	8.66E-05	0.001514896	2.60E-07	2.60E-07	2.60E-07	0.000560382	2.60E-07	0.001848393	2.60E-07	0.00027486	0.006062582	0.000323835	0.000965509	0.008964106	0.004345123	0.007099721	0.005603816	0.000567378	0.001185064	0.003116081	0.001172737	0.006730576	2.60E-07
baseline	fermented	8011_2_2	0.000767353	1.13E-06	0.002754321	0.000455575	0.001106301	0.000309128	0.002921641	0.003185377	0.000601358	0.003105196	0.000376056	0.000546358	0.00111359	0.003973935	1.13E-06	1.13E-06	0.000430725	1.13E-06	0.00229709	1.13E-06	0.000358496	0.000202109	1.13E-06	0.000315755	0.000742835	0.001602297	1.13E-06	1.13E-06	1.13E-06	0.000468496	1.13E-06	0.001843834	1.13E-06	0.000188525	0.004533878	0.00014976	0.000441327	0.005540118	0.002677784	0.003095256	0.003288088	0.000652051	0.0001872	0.000315755	0.000491689	0.003935501	1.13E-06
ramp	fermented	8011_2_3	0.001399571	8.62E-07	0.001352797	0.000180461	0.00092785	0.000220933	0.001057225	0.00320319	0.000388125	0.002108479	0.000449495	0.000419307	0.001312989	0.007101687	8.62E-07	8.62E-07	0.000430254	8.62E-07	0.004427939	8.62E-07	0.000407365	0.000233207	8.62E-07	4.08E-05	0.000683697	0.001604581	8.62E-07	8.62E-07	8.62E-07	0.001308013	8.62E-07	0.002014931	8.62E-07	0.00035263	0.006818057	0.000415327	0.00066512	0.007999018	0.003958872	0.006730149	0.007102682	0.000491293	0.000362913	0.000234533	0.00078587	0.005121256	8.62E-07
maintenance	fermented	8011_2_4	0.000494724	1.63E-07	0.001661499	0.000274144	0.000731938	0.00015038	0.001582317	0.003269101	0.000557271	0.015522741	0.000536976	0.00083208	0.000889305	0.011302121	1.63E-07	1.63E-07	0.000355988	1.63E-07	0.002226755	1.63E-07	0.000444819	0.00028845	1.63E-07	0.000816111	0.001492821	0.001330464	1.63E-07	1.63E-07	1.63E-07	0.000431178	1.63E-07	0.001246623	1.63E-07	0.000188308	0.006676938	0.000151045	0.000410551	0.00495023	0.001617583	0.002653941	0.002948047	0.000190304	0.000261501	0.000234886	0.000278136	0.000894628	1.63E-07
maintenance	fermented	8011_2_5	0.000212089	1.95E-06	0.001579615	0.000367774	0.000637255	5.08E-05	0.000965448	0.002979795	0.000493774	0.008488821	0.000441329	0.00094038	0.000963799	0.003481485	1.95E-06	1.95E-06	0.001560154	1.95E-06	0.003150324	1.95E-06	0.000570957	0.000259916	1.95E-06	0.00058514	0.001577965	0.001168301	1.95E-06	1.95E-06	1.95E-06	0.000787334	1.95E-06	0.001315741	1.95E-06	0.000273109	0.006456663	0.000341387	0.000552816	0.006029187	0.002959015	0.004883315	0.00512377	0.00060691	0.000533685	0.000351612	0.000525769	0.002073389	1.95E-06
baseline	fiber	8012_1_1	1.18E-06	1.18E-05	0.000950052	0.001882843	1.18E-06	0.000240175	0.003226576	0.004833621	0.000824822	0.003118607	0.0008744	0.001679024	0.004616949	0.006620614	0.001316925	0.008010987	1.18E-06	1.18E-06	1.18E-06	1.18E-06	0.000361732	0.000150569	1.18E-06	1.18E-06	1.18E-06	0.000612925	1.18E-06	1.18E-06	1.18E-06	1.18E-06	1.18E-06	1.18E-06	1.18E-06	1.18E-06	0.00013845	0.000268086	0.002386697	0.001176272	0.000816009	0.000658095	0.004469319	1.18E-06	1.18E-06	1.18E-06	1.18E-06	8.70E-05	1.18E-06
baseline	fiber	8012_1_2	1.86E-06	0.000172956	0.001039195	0.002226534	1.86E-06	0.00017624	0.00390428	0.004570927	0.000732691	0.004539911	0.000812236	0.003067961	0.004406728	0.002399855	0.000341533	0.018330777	1.86E-06	1.86E-06	1.86E-06	1.86E-06	0.00025469	0.000220026	1.86E-06	1.86E-06	1.86E-06	0.000372549	1.86E-06	1.86E-06	1.86E-06	1.86E-06	1.86E-06	1.86E-06	1.86E-06	1.86E-06	0.000119683	0.000307234	0.002782256	0.00126287	0.000674309	0.000857117	0.004947489	1.86E-06	1.86E-06	1.86E-06	1.86E-06	0.000174416	1.86E-06
ramp	fiber	8012_1_3	4.03E-08	4.03E-07	0.010139116	4.03E-07	4.03E-08	4.03E-07	0.00285197	0.007804253	4.03E-07	0.010581094	4.03E-07	0.001316773	0.018899156	4.03E-07	4.03E-07	0.002132564	4.03E-08	4.03E-08	4.03E-08	4.03E-08	4.03E-07	4.03E-07	4.03E-08	4.03E-08	4.03E-08	0.000298684	4.03E-08	4.03E-08	4.03E-08	4.03E-08	4.03E-08	4.03E-08	4.03E-08	4.03E-08	4.03E-07	4.03E-07	0.001619488	0.000163818	4.03E-07	0.001681424	0.005911003	4.03E-08	4.03E-08	4.03E-08	4.03E-08	4.03E-07	4.03E-08
maintenance	fiber	8012_1_4	7.35E-08	0.000207177	0.001623251	0.001763205	7.35E-08	0.000142158	0.004362831	0.005886534	0.001059025	0.007006536	0.000439699	0.000892623	0.004016067	0.010209325	0.000146934	0.001247835	7.35E-08	7.35E-08	7.35E-08	7.35E-08	7.97E-05	2.02E-05	7.35E-08	7.35E-08	7.35E-08	7.82E-05	7.35E-08	7.35E-08	7.35E-08	7.35E-08	7.35E-08	7.35E-08	7.35E-08	7.35E-08	0.00013775	8.82E-06	0.00083091	0.000278439	3.97E-05	0.000117547	0.001567783	7.35E-08	7.35E-08	7.35E-08	7.35E-08	1.25E-05	7.35E-08
maintenance	fiber	8012_1_5	2.57E-08	0.000238619	0.000889864	0.001355355	2.57E-08	0.000194933	0.005223181	0.006240798	0.001341772	0.007028607	0.000422539	0.001292212	0.002085161	0.001436485	0.000185756	0.001469524	2.57E-08	2.57E-08	2.57E-08	2.57E-08	8.22E-05	1.40E-05	2.57E-08	2.57E-08	2.57E-08	8.19E-05	2.57E-08	2.57E-08	2.57E-08	2.57E-08	2.57E-08	2.57E-08	2.57E-08	2.57E-08	0.000112334	1.40E-05	0.00127349	0.000540013	6.98E-05	0.000109765	0.001185752	2.57E-08	2.57E-08	2.57E-08	2.57E-08	2.61E-05	2.57E-08
baseline	fiber	8012_2_1	3.32E-08	5.54E-06	0.001065693	0.00153999	3.32E-08	0.000282215	0.003893749	0.004508784	0.000905377	0.002901565	0.00081229	0.001799303	0.004339603	0.006153682	0.001276984	0.008358206	3.32E-08	3.32E-08	3.32E-08	3.32E-08	0.000397834	0.000132611	3.32E-08	3.32E-08	3.32E-08	0.000538202	3.32E-08	3.32E-08	3.32E-08	3.32E-08	3.32E-08	3.32E-08	3.32E-08	3.32E-08	0.000144801	0.000248231	0.00195851	0.001005482	0.000862158	0.000753557	0.003810266	3.32E-08	3.32E-08	3.32E-08	3.32E-08	8.72E-05	3.32E-08
baseline	fiber	8012_2_2	1.93E-06	0.000132847	0.001052188	0.002091603	1.93E-06	0.00019416	0.004490869	0.004250358	0.00078613	0.004390504	0.000731386	0.002994521	0.004046344	0.00191788	0.000257299	0.018376613	1.93E-06	1.93E-06	1.93E-06	1.93E-06	0.00024197	0.00020146	1.93E-06	1.93E-06	1.93E-06	0.000413503	1.93E-06	1.93E-06	1.93E-06	1.93E-06	1.93E-06	1.93E-06	1.93E-06	1.93E-06	8.98E-05	0.000290146	0.002392697	0.001248903	0.000764597	0.000862407	0.003713863	1.93E-06	1.93E-06	1.93E-06	1.93E-06	0.00014489	1.93E-06
ramp	fiber	8012_2_3	1.84E-07	0.000137408	0.001532058	0.002783422	1.84E-07	0.000200968	0.004574864	0.004993333	0.001206174	0.007638245	0.001030557	0.002017393	0.003081751	0.000600332	0.000193987	0.002812814	1.84E-07	1.84E-07	1.84E-07	1.84E-07	0.00014549	6.58E-05	1.84E-07	1.84E-07	1.84E-07	0.000554774	1.84E-07	1.84E-07	1.84E-07	1.84E-07	1.84E-07	1.84E-07	1.84E-07	1.84E-07	9.11E-05	4.45E-05	0.002071768	0.0008351	7.05E-05	0.000137408	0.000876249	1.84E-07	1.84E-07	1.84E-07	1.84E-07	4.08E-05	1.84E-07
maintenance	fiber	8012_2_4	6.24E-08	0.000193947	0.00133228	0.001449824	6.24E-08	0.00015501	0.004796136	0.00596459	0.001022627	0.00614715	0.000400749	0.000735013	0.002731413	0.009364164	0.000109462	0.001401337	6.24E-08	6.24E-08	6.24E-08	6.24E-08	2.90E-05	1.25E-05	6.24E-08	6.24E-08	6.24E-08	8.63E-05	6.24E-08	6.24E-08	6.24E-08	6.24E-08	6.24E-08	6.24E-08	6.24E-08	6.24E-08	7.49E-05	2.02E-05	0.000743829	0.000231413	4.11E-05	0.000169703	0.001187188	6.24E-08	6.24E-08	6.24E-08	6.24E-08	3.60E-05	6.24E-08
maintenance	fiber	8012_2_5	6.60E-08	0.000159948	0.000789101	0.001205846	6.60E-08	0.000236253	0.005934584	0.005881024	0.001158889	0.006301804	0.000371622	0.00117283	0.002077123	0.001300495	2.49E-05	0.001243266	6.60E-08	6.60E-08	6.60E-08	6.60E-08	7.04E-05	6.60E-07	6.60E-08	6.60E-08	6.60E-08	7.41E-05	6.60E-08	6.60E-08	6.60E-08	6.60E-08	6.60E-08	6.60E-08	6.60E-08	6.60E-08	1.83E-05	3.45E-05	0.001263809	0.000564587	2.97E-05	9.91E-05	0.001054336	6.60E-08	6.60E-08	6.60E-08	6.60E-08	2.53E-05	6.60E-08
baseline	fiber	8013_1_1	0.000198537	2.10E-07	0.001749623	0.001361586	0.002902838	2.10E-07	0.000112159	0.00552581	0.000415147	0.000367838	0.000120132	0.001020857	5.71E-05	0.000123321	2.10E-07	2.10E-07	2.10E-07	2.10E-07	0.003044764	0.000430296	2.10E-07	0.000390429	2.10E-07	2.10E-07	0.000202789	0.004279838	2.10E-07	0.000557604	0.00010073	0.000111893	2.10E-07	0.001861782	0.0008683	0.000139268	0.002347625	2.10E-07	0.001601318	0.001505904	0.002242111	0.002473605	0.001800918	0.00271945	0.000316809	2.10E-07	0.000203055	0.001253148	2.10E-07
baseline	fiber	8013_1_2	0.000100287	1.16E-06	0.00142519	0.000885121	0.001224086	1.16E-06	9.87E-05	0.003547362	0.000260905	0.000993346	0.000191048	0.000551183	5.16E-05	0.000217509	1.16E-06	1.16E-06	1.16E-06	1.16E-06	0.004433541	0.00018655	1.16E-06	0.000368866	1.16E-06	1.16E-06	2.88E-05	0.003699248	1.16E-06	0.000725825	0.000143948	0.000195547	1.16E-06	0.002173771	0.001746162	0.000236561	0.004526419	1.16E-06	0.001705147	0.001465675	0.006152183	0.004733344	0.002925264	0.004634645	0.00011193	1.16E-06	0.000348756	0.001459854	1.16E-06
ramp	fiber	8013_1_3	0.000443044	1.64E-06	0.001846104	0.000963977	0.002222613	1.64E-06	0.000163435	0.004283638	0.000419545	0.000657173	0.000228915	0.001076982	4.22E-05	0.001101537	1.64E-06	1.64E-06	1.64E-06	1.64E-06	0.00220149	0.000194855	1.64E-06	0.000240796	1.64E-06	1.64E-06	0.000111949	0.002829092	1.64E-06	0.000932293	0.000175581	0.000113269	1.64E-06	0.001341013	0.000701794	0.000105348	0.002186176	1.64E-06	0.001136125	0.001031041	0.00201614	0.002354628	0.001673692	0.002760708	0.000158683	1.64E-06	0.000320798	0.00087051	1.64E-06
maintenance	fiber	8013_1_4	0.000182643	1.46E-07	0.001507672	0.000663578	0.004293582	1.46E-07	0.000149411	0.004262211	0.000220129	0.000374592	0.000146487	0.000629814	2.61E-05	0.000117774	1.46E-07	1.46E-07	1.46E-07	1.46E-07	0.004075314	0.000184239	1.46E-07	0.000192214	1.46E-07	1.46E-07	0.000137714	0.002602203	1.46E-07	0.001027269	4.25E-05	8.72E-05	1.46E-07	0.002427801	0.001335929	0.000225712	0.003436727	1.46E-07	0.00168553	0.001294721	0.003899051	0.003761869	0.003811318	0.005250399	0.000823623	1.46E-07	0.000496088	0.001208052	1.46E-07
maintenance	fiber	8013_1_5	0.000686562	2.39E-08	0.00151996	0.000890589	0.002012072	2.39E-08	9.50E-05	0.003572731	0.000265208	0.000291543	0.0001612	0.000238076	4.97E-05	0.00018647	2.39E-08	2.39E-08	2.39E-08	2.39E-08	0.007933905	0.000142845	2.39E-08	0.000170244	2.39E-08	2.39E-08	9.87E-05	0.002677354	2.39E-08	0.000474821	0.000201367	0.000419492	2.39E-08	0.004596855	0.003299276	0.000539461	0.006746718	2.39E-08	0.002786948	0.002897873	0.007398434	0.009030383	0.005702377	0.012843317	0.000654376	2.39E-08	0.000900431	0.001280554	2.39E-08
baseline	fiber	8013_2_1	0.000201353	6.10E-07	0.001684047	0.001300441	0.002340634	6.10E-07	0.000111421	0.006007973	0.000131583	0.000306142	0.000131052	0.001109964	9.68E-05	0.000123359	6.10E-07	6.10E-07	6.10E-07	6.10E-07	0.002091264	0.00046054	6.10E-07	0.000408809	6.10E-07	6.10E-07	0.000190742	0.004557645	6.10E-07	0.000493966	2.07E-05	9.42E-05	6.10E-07	0.00182969	0.000968035	0.000103728	0.002072163	6.10E-07	0.001558566	0.001513202	0.002505643	0.002413854	0.001932887	0.002796134	0.000335589	6.10E-07	0.000215944	0.0016225	6.10E-07
baseline	fiber	8013_2_2	0.000149394	5.57E-07	0.001194624	0.000801635	0.001207892	5.57E-07	0.00018734	0.003619165	0.000229001	0.000874076	0.000191851	0.000609518	4.40E-05	0.000261374	5.57E-07	5.57E-07	5.57E-07	5.57E-07	0.003018668	0.000134269	5.57E-07	0.00034443	5.57E-07	5.57E-07	6.13E-05	0.003917688	5.57E-07	0.000693901	0.000116225	0.000143291	5.57E-07	0.002018283	0.001734354	0.00019875	0.004921788	5.57E-07	0.001590267	0.00127025	0.006762284	0.004728875	0.002729698	0.004810074	0.00010455	5.57E-07	0.000379987	0.001476961	5.57E-07
ramp	fiber	8013_2_3	0.000525584	2.00E-06	0.001556985	0.000917532	0.002099438	2.00E-06	0.000189516	0.004070775	0.000364272	0.000637344	0.000229317	0.001066984	4.38E-05	0.001209055	2.00E-06	2.00E-06	2.00E-06	2.00E-06	0.001948932	0.000158413	2.00E-06	0.000209285	2.00E-06	2.00E-06	0.00012283	0.002571515	2.00E-06	0.000946263	9.54E-05	0.000116767	2.00E-06	0.001173208	0.000663438	9.09E-05	0.002455275	2.00E-06	0.000998716	0.000994762	0.002087314	0.002407303	0.001594941	0.002890714	0.000146025	2.00E-06	0.000306547	0.000951007	2.00E-06
maintenance	fiber	8013_2_4	0.000200094	1.11E-06	0.001775438	0.000531202	0.004226589	1.11E-06	0.000222591	0.003968267	0.000299082	0.000418186	0.000127309	0.000602399	2.54E-05	9.29E-05	1.11E-06	1.11E-06	1.11E-06	1.11E-06	0.004780818	0.000138954	1.11E-06	0.000190036	1.11E-06	1.11E-06	9.77E-05	0.002332313	1.11E-06	0.000843518	0.000170715	0.000149012	1.11E-06	0.002104693	0.001135984	0.000168598	0.004320549	1.11E-06	0.001401452	0.001204534	0.003645099	0.003923802	0.003342047	0.005095252	0.000674391	1.11E-06	0.000487531	0.00112672	1.11E-06
maintenance	fiber	8013_2_5	0.000768253	1.60E-08	0.0014708	0.000637639	0.002132647	1.60E-08	0.000139658	0.003675005	0.000364441	0.000238616	0.000114919	0.000180093	3.01E-05	0.000150565	1.60E-08	1.60E-08	1.60E-08	1.60E-08	0.007814206	0.000186477	1.60E-08	8.65E-05	1.60E-08	1.60E-08	6.07E-05	0.002496556	1.60E-08	0.000361249	0.000329593	0.000385989	1.60E-08	0.004254386	0.003093229	0.000457281	0.008178116	1.60E-08	0.002718945	0.002460378	0.007523717	0.009183388	0.00550865	0.012309071	0.00050809	1.60E-08	0.000963508	0.001275278	1.60E-08
baseline	fermented	8014_1_1	0.000114905	2.39E-06	0.002492333	0.000159234	0.000871412	2.39E-06	0.001459353	0.002864462	0.000918074	0.002079957	0.000781005	0.001646584	0.000205896	2.39E-06	0.000897076	8.87E-05	2.39E-06	0.000502199	0.006469682	2.39E-06	2.39E-06	2.39E-06	2.39E-06	2.39E-06	0.000807835	2.39E-06	2.39E-06	2.39E-06	2.39E-06	0.00169033	0.001963886	0.005671179	0.008420736	2.39E-06	0.010942816	0.002821299	0.001648334	0.00798503	0.008400321	0.016966293	0.010279632	0.002974117	2.39E-06	2.39E-06	0.000974652	0.000190148	2.39E-06
baseline	fermented	8014_1_2	1.65E-06	1.65E-07	0.001439371	3.53E-05	0.001115719	1.65E-07	0.00179127	0.0019478	0.00067967	0.001462321	0.00065672	0.001830108	0.000289522	1.65E-07	0.000760878	1.65E-06	1.65E-07	0.000306587	0.005216691	1.65E-07	1.65E-07	1.65E-07	1.65E-07	1.65E-07	0.000999204	1.65E-07	1.65E-07	1.65E-07	1.65E-07	0.000995085	0.001375229	0.004046245	0.006591331	1.65E-07	0.01044927	0.001637093	0.001502925	0.007075633	0.007494616	0.014962164	0.008427913	0.001438783	1.65E-07	1.65E-07	0.001036865	0.000111219	1.65E-07
ramp	fermented	8014_1_3	0.000794128	5.31E-07	0.001403137	3.95E-05	0.000808867	5.31E-07	0.001653107	0.00211119	0.000626105	0.001254569	0.000767598	0.001218606	0.000169791	5.31E-07	0.000601344	0.002345243	5.31E-07	0.019597927	0.004114492	5.31E-07	5.31E-07	5.31E-07	5.31E-07	5.31E-07	0.000761703	5.31E-07	5.31E-07	5.31E-07	5.31E-07	0.000995755	0.001519868	0.003646976	0.005206344	5.31E-07	0.009100343	0.001527532	0.001294659	0.005996935	0.005719255	0.014076172	0.007662423	0.002291004	5.31E-07	5.31E-07	0.001044688	0.000217545	5.31E-07
maintenance	fermented	8014_1_4	0.000420022	8.24E-07	0.002067756	4.53E-05	0.001150649	8.24E-07	0.001245359	0.003059572	0.001141236	0.002128347	0.000939461	0.00197128	0.000205893	8.24E-07	0.001144766	9.47E-05	8.24E-07	0.006115615	0.0050485	8.24E-07	8.24E-07	8.24E-07	8.24E-07	8.24E-07	0.000776511	8.24E-07	8.24E-07	8.24E-07	8.24E-07	0.001244183	0.001047702	0.003207227	0.005394989	8.24E-07	0.007921004	0.001880687	0.001425957	0.005906781	0.002850738	0.01174944	0.007611576	0.001291244	8.24E-07	8.24E-07	0.000781806	0.000122359	8.24E-07
maintenance	fermented	8014_1_5	0.000229194	1.12E-06	0.002472949	6.11E-05	0.001076039	1.12E-06	0.001265859	0.00200457	0.000805707	0.001622579	0.000836854	0.002388912	0.000286199	1.12E-06	0.000669365	4.53E-05	1.12E-06	0.005126316	0.003986808	1.12E-06	1.12E-06	1.12E-06	1.12E-06	1.12E-06	0.000785138	1.12E-06	1.12E-06	1.12E-06	1.12E-06	0.001131868	0.002031603	0.004033235	0.007079758	1.12E-06	0.009750167	0.002041006	0.001542655	0.006503246	0.006902867	0.015354266	0.008895096	0.001973423	1.12E-06	1.12E-06	0.000944986	9.52E-05	1.12E-06
baseline	fermented	8014_2_1	0.000182158	3.71E-06	0.00246842	0.000186219	0.001057563	3.71E-06	0.001408537	0.002567621	0.001004191	0.001625502	0.000783745	0.001743267	0.000216966	3.71E-06	0.000822033	5.80E-05	3.71E-06	0.000541834	0.006261259	3.71E-06	3.71E-06	3.71E-06	3.71E-06	3.71E-06	0.000964163	3.71E-06	3.71E-06	3.71E-06	3.71E-06	0.001570971	0.002162115	0.004919436	0.008184944	3.71E-06	0.012110051	0.002464939	0.001414918	0.008224392	0.008360721	0.017870084	0.008809155	0.002742818	3.71E-06	3.71E-06	0.001497875	0.000257574	3.71E-06
baseline	fermented	8014_2_2	5.33E-05	1.05E-06	0.001328043	7.03E-05	0.000945337	1.05E-06	0.001881883	0.001942835	0.000715596	0.001157496	0.000833983	0.001830895	0.000157654	1.05E-06	0.000566733	5.39E-05	1.05E-06	0.000424317	0.00523364	1.05E-06	1.05E-06	1.05E-06	1.05E-06	1.05E-06	0.001053175	1.05E-06	1.05E-06	1.05E-06	1.05E-06	0.000825778	0.001357933	0.003448459	0.00607993	1.05E-06	0.014794262	0.001601154	0.001437639	0.008177488	0.007680498	0.014551628	0.007089149	0.00136145	1.05E-06	1.05E-06	0.001507382	7.74E-05	1.05E-06
ramp	fermented	8014_2_3	0.00088343	1.24E-06	0.001418663	3.53E-05	0.000968126	1.24E-06	0.001712748	0.002001538	0.000643457	0.000992241	0.00088637	0.001214569	0.000207035	1.24E-06	0.000589345	0.001844497	1.24E-06	0.017707998	0.004115417	1.24E-06	1.24E-06	1.24E-06	1.24E-06	1.24E-06	0.000847551	1.24E-06	1.24E-06	1.24E-06	1.24E-06	0.000962832	0.001396901	0.003283158	0.005138831	1.24E-06	0.01096876	0.001451601	0.001241624	0.006657483	0.005786405	0.014437191	0.006541025	0.002374437	1.24E-06	1.24E-06	0.00142278	0.000228798	1.24E-06
maintenance	fermented	8014_2_4	0.000515981	1.77E-08	0.002001272	1.77E-07	0.001228779	1.77E-08	0.001201591	0.002975311	0.001042009	0.001858831	0.000965174	0.00198295	0.000194453	1.77E-08	0.001073334	6.56E-05	1.77E-08	0.005510887	0.005135574	1.77E-08	1.77E-08	1.77E-08	1.77E-08	1.77E-08	0.000835735	1.77E-08	1.77E-08	1.77E-08	1.77E-08	0.001163173	0.001054421	0.002822822	0.005005545	1.77E-08	0.008952531	0.001766628	0.001289656	0.006253828	0.003021413	0.012395949	0.007119706	0.00125242	1.77E-08	1.77E-08	0.001018958	0.000106388	1.77E-08
maintenance	fermented	8014_2_5	0.000270009	8.25E-07	0.002379385	7.49E-05	0.001342973	8.25E-07	0.001344152	0.00218012	0.000797059	0.001318212	0.000800596	0.002322199	0.000242891	8.25E-07	0.000774066	6.60E-05	8.25E-07	0.004445724	0.00475818	8.25E-07	8.25E-07	8.25E-07	8.25E-07	8.25E-07	0.000869572	8.25E-07	8.25E-07	8.25E-07	8.25E-07	0.001219169	0.00187238	0.003610935	0.006704253	8.25E-07	0.010097647	0.002282111	0.001285198	0.006307492	0.006497324	0.015835053	0.006966598	0.001966707	8.25E-07	8.25E-07	0.001437299	0.000107886	8.25E-07
baseline	fermented	8016_1_1	0.000684003	9.77E-07	0.001638716	3.20E-05	0.001051591	0.000231647	0.000426183	0.003454	0.000576578	0.005054434	0.000872289	0.003536424	0.002431706	0.001643404	0.000304305	0.000271882	9.77E-08	9.77E-08	0.004367696	9.77E-08	0.00142621	0.00042384	9.77E-08	9.77E-08	9.77E-08	9.77E-08	9.77E-08	9.77E-08	9.77E-08	0.000623845	0.001537542	0.001409413	0.000665252	9.77E-07	0.002563351	0.000910962	0.000934791	0.014132804	0.003295402	0.002055915	0.00631853	0.000869555	0.001406679	9.77E-08	9.77E-08	0.002996956	9.77E-08
baseline	fermented	8016_1_2	0.001246902	2.34E-06	0.001603216	3.12E-05	0.000989326	0.000260308	0.00049681	0.002224521	0.000653307	0.004394014	0.000869124	0.002936367	0.001686733	0.001391301	0.000239234	0.000577985	2.34E-07	2.34E-07	0.00269128	2.34E-07	0.001334712	0.000758288	2.34E-07	2.34E-07	2.34E-07	2.34E-07	2.34E-07	2.34E-07	2.34E-07	0.00039495	0.000953032	0.001209437	0.000593986	2.34E-06	0.002248327	0.000530373	0.000875368	0.011968702	0.001333932	0.00175503	0.003997113	0.000816048	0.000442172	2.34E-07	2.34E-07	0.003241166	2.34E-07
ramp	fermented	8016_1_3	0.000558385	1.56E-06	0.002244864	7.42E-05	0.001731384	0.000553699	0.000600166	0.003747819	0.000753234	0.006887661	0.000793844	0.004746664	0.001853604	0.002176921	0.002563495	0.000544718	1.56E-07	1.56E-07	0.002617772	1.56E-07	0.001559183	0.000617738	1.56E-07	1.56E-07	1.56E-07	1.56E-07	1.56E-07	1.56E-07	1.56E-07	0.000421717	0.00039907	0.000602509	0.000237802	1.56E-06	0.001100761	0.000413127	0.000471308	0.008428492	0.000885997	0.001322162	0.002682201	0.000285831	0.000579861	1.56E-07	1.56E-07	0.003787647	1.56E-07
maintenance	fermented	8016_1_4	0.000851613	2.74E-07	0.004730573	0.000144997	0.001546894	0.000361906	0.00054794	0.006270823	0.00056709	0.011188993	0.000545595	0.00368042	0.004642246	0.004473018	0.000507294	0.000485798	2.74E-08	2.74E-08	0.000801977	2.74E-08	0.001496868	0.000146951	2.74E-08	2.74E-08	2.74E-08	2.74E-08	2.74E-08	2.74E-08	2.74E-08	0.000190333	0.000498305	0.000414668	7.86E-05	2.74E-07	0.00023137	9.97E-05	0.000501822	0.01213714	0.000246221	0.000634313	0.001779827	2.34E-05	0.000229806	2.74E-08	2.74E-08	0.000886396	2.74E-08
maintenance	fermented	8016_1_5	0.000549487	3.13E-07	0.003336393	9.97E-05	0.001825891	0.000366585	0.000553004	0.004780066	0.000734733	0.013521831	0.000916854	0.005177526	0.0021276	0.002873668	0.000357596	0.000143429	3.13E-08	3.13E-08	0.001388568	3.13E-08	0.001339716	0.000220029	3.13E-08	3.13E-08	3.13E-08	3.13E-08	3.13E-08	3.13E-08	3.13E-08	0.00011021	0.000299756	0.000406057	0.000109038	3.13E-07	0.000477968	9.65E-05	0.000418564	0.010172932	0.000388862	0.000656961	0.002399999	7.43E-05	0.000229409	3.13E-08	3.13E-08	0.001128676	3.13E-08
baseline	fermented	8016_2_1	0.000648151	7.81E-07	0.001655734	6.17E-05	0.000987658	0.00019886	0.000593845	0.003145816	0.000496955	0.005116053	0.000752855	0.00454604	0.002133545	0.00144906	0.000371935	0.000186358	7.81E-08	7.81E-08	0.00380139	7.81E-08	0.001564313	0.000332084	7.81E-08	7.81E-08	7.81E-08	7.81E-08	7.81E-08	7.81E-08	7.81E-08	0.000560246	0.00127833	0.001348653	0.000661043	7.81E-07	0.003183322	0.000780594	0.000790361	0.015473961	0.003107138	0.001867486	0.005575111	0.00096578	0.001356076	7.81E-08	7.81E-08	0.002930157	7.81E-08
baseline	fermented	8016_2_2	0.001714382	7.42E-07	0.001492856	3.95E-05	0.001013079	0.000232856	0.000489935	0.00218908	0.000602065	0.004341824	0.000814996	0.003506122	0.001404949	0.001231089	0.000239107	0.000530177	7.42E-08	7.42E-08	0.00231254	7.42E-08	0.001183814	0.00082867	7.42E-08	7.42E-08	7.42E-08	7.42E-08	7.42E-08	7.42E-08	7.42E-08	0.000387572	0.000882586	0.001088875	0.000524316	7.42E-07	0.002257452	0.000471963	0.000906419	0.011133324	0.001393619	0.001517861	0.003676466	0.000660279	0.000391088	7.42E-08	7.42E-08	0.003428373	7.42E-08
ramp	fermented	8016_2_3	0.000618765	9.77E-07	0.002274275	2.11E-05	0.001562539	0.000727362	0.000638297	0.00359423	0.000724237	0.006508365	0.00078791	0.006346642	0.001812545	0.001814498	0.002216852	0.000554311	9.77E-08	9.77E-08	0.001626603	9.77E-08	0.001281282	0.000651188	9.77E-08	9.77E-08	9.77E-08	9.77E-08	9.77E-08	9.77E-08	9.77E-08	0.000333211	0.000403135	0.000620719	0.000160551	9.77E-07	0.001167998	0.000382431	0.000464465	0.007507609	0.000634	0.001297298	0.00254186	0.000260944	0.000508216	9.77E-08	9.77E-08	0.003925879	9.77E-08
maintenance	fermented	8016_2_4	0.000877427	2.35E-07	0.004884667	0.000140701	0.001712643	0.000411941	0.000602278	0.00629832	0.000525283	0.010012434	0.000562804	0.003922429	0.004399249	0.004290206	0.000508868	0.00042093	2.35E-08	2.35E-08	0.000760176	2.35E-08	0.001675904	0.000155944	2.35E-08	2.35E-08	2.35E-08	2.35E-08	2.35E-08	2.35E-08	2.35E-08	0.000198545	0.000516685	0.000372857	7.89E-05	2.35E-07	0.000195418	0.000150863	0.000357615	0.012348069	0.000164151	0.000736726	0.001626659	2.23E-05	0.000206752	2.35E-08	2.35E-08	0.000704286	2.35E-08
maintenance	fermented	8016_2_5	0.000492891	1.25E-06	0.00310732	3.09E-05	0.001566939	0.000340962	0.000717855	0.004725814	0.000657708	0.011993413	0.000808856	0.004562168	0.002091856	0.002335568	0.000394469	0.000240196	1.25E-07	1.25E-07	0.001386499	1.25E-07	0.001475157	0.000336275	1.25E-07	1.25E-07	1.25E-07	1.25E-07	1.25E-07	1.25E-07	1.25E-07	0.000162474	0.000341743	0.000479221	0.000148414	1.25E-06	0.000483127	0.000230432	0.00038861	0.01007731	0.000478049	0.000806513	0.002070375	7.15E-05	0.000217934	1.25E-07	1.25E-07	0.001155676	1.25E-07
baseline	fermented	8020_1_1	2.59E-06	0.000199421	0.00163066	0.000302825	0.009742517	2.59E-06	0.008030611	0.004285509	0.001132517	0.00517552	0.000363554	0.004475083	0.000608112	0.001949078	2.59E-06	2.59E-06	0.00029667	2.59E-06	0.00198929	2.59E-06	2.59E-06	0.000307749	2.59E-06	2.59E-06	2.59E-06	0.00452145	2.59E-06	0.000609343	2.59E-06	0.000315956	0.000327035	0.000955253	0.000700437	2.59E-06	0.004289612	0.000203525	0.000252765	0.003579327	0.001217456	0.01057385	0.003351593	0.000396381	0.003839478	2.59E-06	2.59E-06	0.00143288	2.59E-06
baseline	fermented	8020_1_2	2.74E-07	2.74E-05	0.001803904	0.000229324	0.005246251	2.74E-07	0.006562479	0.004948918	0.001337377	0.002262967	0.000226006	0.002394838	0.000986134	0.003300523	2.74E-07	2.74E-07	0.000588031	2.74E-07	0.003283106	2.74E-07	2.74E-07	0.000335899	2.74E-07	2.74E-07	2.74E-07	0.004720838	2.74E-07	0.000929736	2.74E-07	0.000250888	0.000390224	0.001709355	0.00136682	2.74E-07	0.004106681	0.000539098	0.000534536	0.008947365	0.002160953	0.012340364	0.004451289	0.000345437	0.00512765	2.74E-07	2.74E-07	0.003253248	2.74E-07
ramp	fermented	8020_1_3	5.80E-07	1.90E-05	0.00318536	0.00051716	0.004529811	5.80E-07	0.010060817	0.007036527	0.001663277	0.016117679	0.000368099	0.002446677	0.000641378	0.001166406	5.80E-07	5.80E-07	0.000390458	5.80E-07	0.001669488	5.80E-07	5.80E-07	0.000278248	5.80E-07	5.80E-07	5.80E-07	0.005718161	5.80E-07	0.000744065	5.80E-07	0.000204131	0.000122562	0.000564777	0.000456708	5.80E-07	0.00226946	0.000190467	0.000154858	0.002154351	0.000589621	0.005406375	0.002037587	0.000141194	0.003363405	5.80E-07	5.80E-07	0.004771621	5.80E-07
maintenance	fermented	8020_1_4	1.36E-06	3.18E-05	0.002720771	0.000421086	0.005867166	1.36E-06	0.011797845	0.005346685	0.001558969	0.007870317	0.000353036	0.001921903	0.000996833	0.006738209	1.36E-06	1.36E-06	0.000797631	1.36E-06	0.001706205	1.36E-06	1.36E-06	0.000250342	1.36E-06	1.36E-06	1.36E-06	0.003663576	1.36E-06	0.000817427	1.36E-06	0.000202501	0.000133213	0.000685039	0.000546464	1.36E-06	0.00260488	0.000188891	0.000273026	0.003772044	0.000583995	0.004923949	0.003340647	0.000320455	0.004566376	1.36E-06	1.36E-06	0.004776713	1.36E-06
maintenance	fermented	8020_1_5	4.15E-09	3.28E-05	0.001826026	0.000401169	0.009079051	4.15E-09	0.008423725	0.003118406	0.000701423	0.001571869	0.000419027	0.001897041	0.000898686	0.010004731	4.15E-09	4.15E-09	0.000366285	4.15E-09	0.001103008	4.15E-09	4.15E-09	0.000299839	4.15E-09	4.15E-09	4.15E-09	0.003223474	4.15E-09	0.000838469	4.15E-09	0.000146182	0.000168192	0.000546521	0.000346351	4.15E-09	0.002218475	4.28E-05	0.000166531	0.002738417	0.000638299	0.007908766	0.002142477	0.000228409	0.004188191	4.15E-09	4.15E-09	0.000858403	4.15E-09
baseline	fermented	8020_2_1	2.79E-06	0.000185401	0.001625542	0.000292048	0.008889004	2.79E-06	0.008681043	0.004399177	0.001137428	0.004747009	0.000248159	0.004265869	0.000518057	0.002003728	2.79E-06	2.79E-06	0.000214934	2.79E-06	0.001720294	2.79E-06	2.79E-06	0.000330195	2.79E-06	2.79E-06	2.79E-06	0.004242078	2.79E-06	0.000664081	2.79E-06	0.000299841	0.000340859	0.000810105	0.000705919	2.79E-06	0.003820413	0.000198937	0.000223548	0.003563231	0.001344159	0.011115869	0.002865515	0.000375314	0.003192018	2.79E-06	2.79E-06	0.001508231	2.79E-06
baseline	fermented	8020_2_2	7.06E-08	7.06E-07	0.00167091	0.000223342	0.004358066	7.06E-08	0.00697797	0.004976614	0.001263665	0.002105969	0.000183074	0.002275344	0.000923256	0.00319943	7.06E-08	7.06E-08	0.000435474	7.06E-08	0.00335718	7.06E-08	7.06E-08	0.000256552	7.06E-08	7.06E-08	7.06E-08	0.004516646	7.06E-08	0.000724822	7.06E-08	0.000403924	0.000412227	0.001527274	0.001106329	7.06E-08	0.003457227	0.000484045	0.000569147	0.00852434	0.002463814	0.011793927	0.004196994	0.000272327	0.003767331	7.06E-08	7.06E-08	0.003460548	7.06E-08
ramp	fermented	8020_2_3	6.21E-07	6.21E-06	0.002492238	0.000413165	0.00400414	6.21E-07	0.009818257	0.0063432	0.001598841	0.012109294	0.000329124	0.002222314	0.000819706	0.001097081	6.21E-07	6.21E-07	0.000485614	6.21E-07	0.001908922	6.21E-07	6.21E-07	0.000284827	6.21E-07	6.21E-07	6.21E-07	0.004566756	6.21E-07	0.000647485	6.21E-07	0.000191679	0.00011509	0.000564686	0.000380874	6.21E-07	0.001966053	0.000162285	0.000165597	0.002162699	0.000615194	0.006002898	0.001709377	9.73E-05	0.003611675	6.21E-07	6.21E-07	0.00425088	6.21E-07
maintenance	fermented	8020_2_4	6.23E-08	1.91E-05	0.002499819	0.000399822	0.005952899	6.23E-08	0.013510896	0.005350052	0.001442762	0.007936645	0.000425978	0.001929357	0.000994364	0.006601	6.23E-08	6.23E-08	0.000710379	6.23E-08	0.001965893	6.23E-08	6.23E-08	0.000226275	6.23E-08	6.23E-08	6.23E-08	0.004860136	6.23E-08	0.000842407	6.23E-08	0.00014656	0.000112515	0.000524377	0.000544721	6.23E-08	0.002673366	0.000215895	0.000178529	0.003744954	0.000646025	0.005036589	0.002994717	0.000412692	0.004242759	6.23E-08	6.23E-08	0.004921998	6.23E-08
maintenance	fermented	8020_2_5	5.40E-08	5.40E-07	0.00133097	0.000243278	0.008048506	5.40E-08	0.008122818	0.002779427	0.000592834	0.002941335	0.000470365	0.001557641	0.000919556	0.009376985	5.40E-08	5.40E-08	0.000324647	5.40E-08	0.001643162	5.40E-08	5.40E-08	0.000254487	5.40E-08	5.40E-08	5.40E-08	0.003136871	5.40E-08	0.000616082	5.40E-08	0.000170211	5.06E-05	0.000601552	0.000425528	5.40E-08	0.002053745	6.52E-05	0.00023622	0.003237752	0.000623555	0.009408951	0.001861531	0.000242447	0.004721912	5.40E-08	5.40E-08	0.001093919	5.40E-08
baseline	fermented	8021_1_1	0.000791661	9.13E-07	0.00024356	0.000482008	0.001116286	9.13E-07	0.002450205	0.004854036	0.000931516	0.000325355	0.000487485	0.000663856	6.03E-05	0.000530574	9.13E-07	0.000134743	9.13E-07	9.13E-07	0.001076118	9.13E-07	9.13E-07	9.13E-07	0.002534922	9.13E-07	9.13E-07	0.001546806	9.13E-07	9.13E-07	9.13E-07	0.000516332	0.001336476	0.0019032	0.00160085	0.000396561	0.004506771	0.000358219	0.002350517	0.000642677	0.001098393	0.002255576	0.00524658	0.000660935	9.13E-07	9.13E-07	9.13E-07	9.13E-07	9.13E-07
baseline	fermented	8021_1_2	0.001365393	2.53E-07	0.00035197	0.000525207	0.001451829	2.53E-07	0.006569488	0.004512608	0.000885967	0.0007087	0.000721153	0.002680243	0.000179098	0.000998041	2.53E-07	6.70E-05	2.53E-07	2.53E-07	0.00135294	2.53E-07	2.53E-07	2.53E-07	0.001654	2.53E-07	2.53E-07	0.001408611	2.53E-07	2.53E-07	2.53E-07	0.000597726	0.001269801	0.001861666	0.001265039	0.000253814	0.002739576	0.000291538	0.001835296	0.000729577	0.001591005	0.002214734	0.004626147	0.000485286	2.53E-07	2.53E-07	2.53E-07	2.53E-07	2.53E-07
ramp	fermented	8021_1_3	0.000188515	1.56E-06	0.000353011	0.000715119	0.000989157	1.56E-06	0.002164646	0.00506006	0.001134001	0.000319165	0.000735499	0.000706749	7.46E-05	0.000747873	1.56E-06	0.000196521	1.56E-06	1.56E-06	0.001413498	1.56E-06	1.56E-06	1.56E-06	0.002287654	1.56E-06	1.56E-06	0.001237356	1.56E-06	1.56E-06	1.56E-06	0.000526604	0.001691539	0.002127161	0.001255917	0.000402869	0.003792498	0.000321713	0.002494001	0.000614675	0.001244999	0.00203436	0.00489884	0.001058304	1.56E-06	1.56E-06	1.56E-06	1.56E-06	1.56E-06
maintenance	fermented	8021_1_4	0.000372491	1.17E-07	0.000165715	0.000465614	0.000900065	1.17E-07	0.002171156	0.004002083	0.000646727	0.000260671	0.000666892	0.001975745	0.000195045	0.001045616	1.17E-07	0.0002999	1.17E-07	1.17E-07	0.002201586	1.17E-07	1.17E-07	1.17E-07	0.001810396	1.17E-07	1.17E-07	0.00062253	1.17E-07	1.17E-07	1.17E-07	0.000913264	0.004649911	0.00409484	0.002702763	0.000497511	0.006069484	0.000480646	0.003118149	0.001495832	0.003821337	0.004000617	0.009422274	0.001509764	1.17E-07	1.17E-07	1.17E-07	1.17E-07	1.17E-07
maintenance	fermented	8021_1_5	0.000108899	2.93E-08	0.000130898	0.00051296	0.00099072	2.93E-08	0.00706704	0.003395288	0.000832689	0.000756057	0.000827922	0.003323789	0.000101565	0.000118432	2.93E-08	0.000132365	2.93E-08	2.93E-08	0.001818643	2.93E-08	2.93E-08	2.93E-08	0.002375235	2.93E-08	2.93E-08	0.000994387	2.93E-08	2.93E-08	2.93E-08	0.000868622	0.00278003	0.002154505	0.001549146	0.000204597	0.00329189	0.000160231	0.002073473	0.000627358	0.002338202	0.003415821	0.005239964	0.000394528	2.93E-08	2.93E-08	2.93E-08	2.93E-08	2.93E-08
baseline	fermented	8021_2_1	0.000931475	1.57E-06	0.00020566	0.000451359	0.001122211	1.57E-06	0.00281226	0.004987885	0.000973335	0.00028574	0.000430975	0.000656655	4.55E-05	0.000523067	1.57E-06	9.83E-05	1.57E-06	1.57E-06	0.001302026	1.57E-06	1.57E-06	1.57E-06	0.002371821	1.57E-06	1.57E-06	0.00177377	1.57E-06	1.57E-06	1.57E-06	0.000400035	0.00136973	0.001928833	0.001557918	0.000306488	0.00486449	0.000275184	0.002218213	0.000649375	0.001134222	0.00272672	0.004644634	0.000615159	1.57E-06	1.57E-06	1.57E-06	1.57E-06	1.57E-06
baseline	fermented	8021_2_2	0.001285121	1.31E-06	0.000330845	0.000562582	0.001227551	1.31E-06	0.007019525	0.004503208	0.00103298	0.000532704	0.00053489	0.001991628	6.45E-05	0.000853347	1.31E-06	0.000102023	1.31E-06	1.31E-06	0.001319736	1.31E-06	1.31E-06	1.31E-06	0.001736936	1.31E-06	1.31E-06	0.00131755	1.31E-06	1.31E-06	1.31E-06	0.000409913	0.001120792	0.001817097	0.001294595	0.000259793	0.003168169	0.000241939	0.001616331	0.000564404	0.00165131	0.002438706	0.00396431	0.000456551	1.31E-06	1.31E-06	1.31E-06	1.31E-06	1.31E-06
ramp	fermented	8021_2_3	0.000169573	2.46E-06	0.000347843	0.000655467	0.000846056	2.46E-06	0.002370768	0.005253879	0.001189188	0.000295304	0.000678656	0.000683367	5.36E-05	0.000569231	2.46E-06	0.000178994	2.46E-06	2.46E-06	0.001525437	2.46E-06	2.46E-06	2.46E-06	0.002399392	2.46E-06	2.46E-06	0.001194261	2.46E-06	2.46E-06	2.46E-06	0.000476473	0.001655153	0.002025823	0.001170347	0.000280448	0.00413281	0.000262694	0.002507731	0.000512344	0.001163825	0.002223297	0.004489349	0.000975772	2.46E-06	2.46E-06	2.46E-06	2.46E-06	2.46E-06
maintenance	fermented	8021_2_4	0.000356171	6.58E-07	0.000118114	0.000459293	0.000795352	6.58E-07	0.002786108	0.003623878	0.000676506	0.00032582	0.000736112	0.001907747	0.000220139	0.001006348	6.58E-07	0.00025049	6.58E-07	6.58E-07	0.00234583	6.58E-07	6.58E-07	6.58E-07	0.00206828	6.58E-07	6.58E-07	0.00058728	6.58E-07	6.58E-07	6.58E-07	0.000905421	0.004247727	0.003830853	0.002700173	0.00041724	0.006759941	0.000448322	0.002933111	0.001520859	0.003316708	0.004549778	0.009326642	0.00137861	6.58E-07	6.58E-07	6.58E-07	6.58E-07	6.58E-07
maintenance	fermented	8021_2_5	2.53E-05	5.87E-08	0.000143707	0.000387862	0.001138658	5.87E-08	0.008501079	0.003605141	0.001010349	0.000623953	0.000619187	0.002919233	5.87E-07	0.000208962	5.87E-08	3.12E-05	5.87E-08	5.87E-08	0.002109781	5.87E-08	5.87E-08	5.87E-08	0.002397928	5.87E-08	5.87E-08	0.000933363	5.87E-08	5.87E-08	5.87E-08	0.000852711	0.002922166	0.002427623	0.001609372	0.000265052	0.003975406	0.000284481	0.001709087	0.000674177	0.002631086	0.003463267	0.004755164	0.000432954	5.87E-08	5.87E-08	5.87E-08	5.87E-08	5.87E-08
baseline	fiber	8023_1_1	1.55E-07	1.55E-07	0.000714271	1.55E-07	0.000756329	1.55E-07	0.011603391	0.002758587	1.55E-07	0.000414112	0.000581266	0.001421711	1.55E-07	1.55E-07	1.55E-07	1.55E-07	1.55E-07	1.55E-07	0.001854875	1.55E-07	1.55E-07	1.55E-07	1.55E-07	1.55E-07	1.55E-07	1.55E-07	1.55E-07	1.55E-07	1.55E-07	0.000273199	7.08E-05	0.001055409	0.002281208	0.000269963	0.003448773	1.55E-07	0.002183791	0.007812761	0.003033942	0.003114104	0.003442302	1.55E-07	0.002558361	1.55E-07	0.000478816	0.001884711	1.55E-07
baseline	fiber	8023_1_2	1.33E-07	1.33E-07	0.000667961	1.33E-07	0.000789473	1.33E-07	0.011656954	0.002886107	1.33E-07	0.000481377	0.00068306	0.00058851	1.33E-07	1.33E-07	1.33E-07	1.33E-07	1.33E-07	1.33E-07	0.001523583	1.33E-07	1.33E-07	1.33E-07	1.33E-07	1.33E-07	1.33E-07	1.33E-07	1.33E-07	1.33E-07	1.33E-07	0.00029084	3.16E-05	0.000836568	0.001792852	0.000229364	0.002442478	1.33E-07	0.001468938	0.005961674	0.002603177	0.002663933	0.003207864	1.33E-07	0.002022935	1.33E-07	0.000313488	0.001702257	1.33E-07
ramp	fiber	8023_1_3	1.04E-06	1.04E-06	0.00100981	1.04E-06	0.000932848	1.04E-06	0.017024303	0.003164382	1.04E-06	0.000375144	0.000510453	0.000666525	1.04E-06	1.04E-06	1.04E-06	1.04E-06	1.04E-06	1.04E-06	0.001606174	1.04E-06	1.04E-06	1.04E-06	1.04E-06	1.04E-06	1.04E-06	1.04E-06	1.04E-06	1.04E-06	1.04E-06	0.000283864	1.93E-05	0.000924257	0.001875362	0.000271335	0.003258168	1.04E-06	0.001640539	0.006306928	0.002312433	0.002404429	0.003843077	1.04E-06	0.002056132	1.04E-06	0.000438861	0.00121707	1.04E-06
maintenance	fiber	8023_1_4	4.67E-07	4.67E-07	0.001074295	4.67E-07	0.000627779	4.67E-07	0.009836637	0.002381539	4.67E-07	0.000323401	0.000549172	0.000555992	4.67E-07	4.67E-07	4.67E-07	4.67E-07	4.67E-07	4.67E-07	0.002423176	4.67E-07	4.67E-07	4.67E-07	4.67E-07	4.67E-07	4.67E-07	4.67E-07	4.67E-07	4.67E-07	4.67E-07	0.000280329	7.93E-05	0.001013276	0.002388359	0.000299352	0.002834875	4.67E-07	0.002079315	0.007584673	0.003324823	0.00341348	0.003820154	4.67E-07	0.002178382	4.67E-07	0.000498921	0.002287498	4.67E-07
maintenance	fiber	8023_1_5	1.04E-07	1.04E-07	0.000679205	1.04E-07	0.000517044	1.04E-07	0.008428755	0.001993029	1.04E-07	0.000638575	0.00048756	0.000871209	1.04E-07	1.04E-07	1.04E-07	1.04E-07	1.04E-07	1.04E-07	0.001399759	1.04E-07	1.04E-07	1.04E-07	1.04E-07	1.04E-07	1.04E-07	1.04E-07	1.04E-07	1.04E-07	1.04E-07	0.000254927	5.36E-05	0.001080112	0.002226023	0.000270747	0.002470882	1.04E-07	0.001424928	0.006267093	0.003572567	0.002855608	0.003127794	1.04E-07	0.00158601	1.04E-07	0.000309579	0.00182116	1.04E-07
baseline	fiber	8023_2_1	8.60E-07	8.60E-07	0.000708288	8.60E-07	0.000806095	8.60E-07	0.011945964	0.002607447	8.60E-07	0.000341426	0.000587912	0.001110261	8.60E-07	8.60E-07	8.60E-07	8.60E-07	8.60E-07	8.60E-07	0.002313671	8.60E-07	8.60E-07	8.60E-07	8.60E-07	8.60E-07	8.60E-07	8.60E-07	8.60E-07	8.60E-07	8.60E-07	0.000211734	7.45E-05	0.000929338	0.002178963	0.000315989	0.003325409	8.60E-07	0.002226254	0.00749883	0.002968936	0.003040231	0.003367684	8.60E-07	0.002685549	8.60E-07	0.000333544	0.001810668	8.60E-07
baseline	fiber	8023_2_2	1.44E-08	1.44E-08	0.000602871	1.44E-08	0.000711503	1.44E-08	0.012135476	0.002920471	1.44E-08	0.000475894	0.000681647	0.000560785	1.44E-08	1.44E-08	1.44E-08	1.44E-08	1.44E-08	1.44E-08	0.001530199	1.44E-08	1.44E-08	1.44E-08	1.44E-08	1.44E-08	1.44E-08	1.44E-08	1.44E-08	1.44E-08	1.44E-08	0.0003205	5.68E-05	0.000805387	0.001840627	0.000227695	0.002241702	1.44E-08	0.001530558	0.006403526	0.002708243	0.002937018	0.00318126	1.44E-08	0.001879835	1.44E-08	0.000269062	0.001655377	1.44E-08
ramp	fiber	8023_2_3	6.10E-07	6.10E-07	0.000951247	6.10E-07	0.000838618	6.10E-07	0.017287806	0.003330083	6.10E-07	0.000392766	0.000574622	0.000542699	6.10E-07	6.10E-07	6.10E-07	6.10E-07	6.10E-07	6.10E-07	0.00192007	6.10E-07	6.10E-07	6.10E-07	6.10E-07	6.10E-07	6.10E-07	6.10E-07	6.10E-07	6.10E-07	6.10E-07	0.000266866	1.15E-05	0.00076688	0.001913614	0.00030417	0.003089401	6.10E-07	0.001806007	0.006108141	0.002087937	0.002445911	0.003679447	6.10E-07	0.002060677	6.10E-07	0.00033681	0.001228515	6.10E-07
maintenance	fiber	8023_2_4	6.47E-08	6.47E-08	0.00100626	6.47E-08	0.000678992	6.47E-08	0.010579759	0.002322167	6.47E-08	0.000303173	0.00058189	0.000514279	6.47E-08	6.47E-08	6.47E-08	6.47E-08	6.47E-08	6.47E-08	0.002786816	6.47E-08	6.47E-08	6.47E-08	6.47E-08	6.47E-08	6.47E-08	6.47E-08	6.47E-08	6.47E-08	6.47E-08	0.000268648	7.73E-05	0.000961306	0.002487599	0.000292384	0.003062297	6.47E-08	0.002090561	0.007224359	0.003131347	0.003334541	0.00364095	6.47E-08	0.002187663	6.47E-08	0.00034561	0.002223627	6.47E-08
maintenance	fiber	8023_2_5	1.58E-07	1.58E-07	0.000707057	1.58E-07	0.000495335	1.58E-07	0.008705032	0.001954382	1.58E-07	0.000712808	0.000528046	0.000810222	1.58E-07	1.58E-07	1.58E-07	1.58E-07	1.58E-07	1.58E-07	0.001740144	1.58E-07	1.58E-07	1.58E-07	1.58E-07	1.58E-07	1.58E-07	1.58E-07	1.58E-07	1.58E-07	1.58E-07	0.000296195	7.05E-05	0.000975214	0.002230806	0.000289365	0.00249393	1.58E-07	0.00156293	0.006250283	0.003789063	0.002697744	0.003350163	1.58E-07	0.001555381	1.58E-07	0.000260249	0.001569041	1.58E-07
baseline	fermented	8028_1_1	0.000608901	0.000187302	0.002560135	0.001469887	0.000617628	9.06E-07	0.002657479	0.002451043	0.001445048	0.010914896	0.000162127	0.001049632	0.000792846	0.003740006	9.06E-07	0.000103386	9.06E-07	9.06E-07	9.06E-07	9.06E-07	9.06E-07	0.00077942	9.06E-07	9.06E-07	0.000599838	0.002244608	9.06E-07	0.000245709	9.06E-07	9.06E-07	9.06E-07	9.06E-07	9.06E-07	9.06E-07	0.000726049	0.000118826	9.06E-07	0.002944139	0.000627362	0.00105366	0.001968689	0.000376283	9.06E-07	9.06E-07	9.06E-07	9.06E-07	9.06E-07
baseline	fermented	8028_1_2	0.000200709	0.000111131	0.001550107	0.00131808	0.000360333	2.32E-07	0.00103318	0.001888888	0.000810919	0.015491646	0.00013302	0.003923257	0.000993443	0.000616608	2.32E-07	0.000511539	2.32E-07	2.32E-07	2.32E-07	2.32E-07	2.32E-07	0.00091161	2.32E-07	2.32E-07	0.000786335	0.001956577	2.32E-07	0.000637487	2.32E-07	2.32E-07	2.32E-07	2.32E-07	2.32E-07	2.32E-07	0.001145658	0.000371447	2.32E-07	0.006734195	0.000437788	0.001736673	0.005218437	0.00014447	2.32E-07	2.32E-07	2.32E-07	2.32E-07	2.32E-07
ramp	fermented	8028_1_3	0.001514965	0.000110892	0.00223258	0.001519321	0.000597008	1.31E-06	0.003945543	0.002175627	0.001311943	0.002170602	0.000137694	0.002532089	0.000684448	0.007701129	1.31E-06	8.14E-05	1.31E-06	1.31E-06	1.31E-06	1.31E-06	1.31E-06	0.000384269	1.31E-06	1.31E-06	0.00048176	0.001126006	1.31E-06	0.00039365	1.31E-06	1.31E-06	1.31E-06	1.31E-06	1.31E-06	1.31E-06	0.000741067	0.000213073	1.31E-06	0.005832382	0.001034545	0.001335394	0.002569612	0.000361153	1.31E-06	1.31E-06	1.31E-06	1.31E-06	1.31E-06
maintenance	fermented	8028_1_4	0.000410866	0.000262563	0.002431491	0.001248102	0.000493781	5.06E-08	0.001878052	0.001909735	0.001508306	0.005156554	0.000146955	0.001035423	0.000352556	0.000469513	5.06E-08	0.000149651	5.06E-08	5.06E-08	5.06E-08	5.06E-08	5.06E-08	0.000931274	5.06E-08	5.06E-08	0.000656914	0.001442581	5.06E-08	0.000471872	5.06E-08	5.06E-08	5.06E-08	5.06E-08	5.06E-08	5.06E-08	0.000465468	0.00012572	5.06E-08	0.004754451	0.000535912	0.000932622	0.002061745	0.000237958	5.06E-08	5.06E-08	5.06E-08	5.06E-08	5.06E-08
maintenance	fermented	8028_1_5	0.001546789	0.000191706	0.002370553	0.001427183	0.00051481	1.35E-07	0.003502933	0.002206137	0.001504	0.003652187	7.88E-05	0.000546817	0.000753348	0.011898247	1.35E-07	0.00013443	1.35E-07	1.35E-07	1.35E-07	1.35E-07	1.35E-07	0.000674172	1.35E-07	1.35E-07	0.000530982	0.002658954	1.35E-07	0.000254373	1.35E-07	1.35E-07	1.35E-07	1.35E-07	1.35E-07	1.35E-07	0.000516832	7.82E-05	1.35E-07	0.001989499	0.000508409	0.00091709	0.001036359	0.000148918	1.35E-07	1.35E-07	1.35E-07	1.35E-07	1.35E-07
baseline	fermented	8028_2_1	0.000703703	0.000165062	0.002440897	0.001296916	0.000583781	1.68E-07	0.002662215	0.002512312	0.001467031	0.0105094	0.00012767	0.000948265	0.000685176	0.003989786	1.68E-07	0.00016641	1.68E-07	1.68E-07	1.68E-07	1.68E-07	1.68E-07	0.000853607	1.68E-07	1.68E-07	0.000717515	0.002202063	1.68E-07	0.000255678	1.68E-07	1.68E-07	1.68E-07	1.68E-07	1.68E-07	1.68E-07	0.00068046	0.000110491	1.68E-07	0.002893302	0.000660248	0.001125454	0.001911014	0.000398844	1.68E-07	1.68E-07	1.68E-07	1.68E-07	1.68E-07
baseline	fermented	8028_2_2	0.000254339	0.000118086	0.00139718	0.001227621	0.000358967	4.37E-07	0.001057726	0.001978189	0.000896577	0.016273634	0.000154083	0.003774035	0.001040904	0.000679246	4.37E-07	0.000504977	4.37E-07	4.37E-07	4.37E-07	4.37E-07	4.37E-07	0.001044941	4.37E-07	4.37E-07	0.000727691	0.002051867	4.37E-07	0.000629454	4.37E-07	4.37E-07	4.37E-07	4.37E-07	4.37E-07	4.37E-07	0.001082621	0.000323306	4.37E-07	0.006955623	0.000506995	0.001700637	0.005242538	0.000194118	4.37E-07	4.37E-07	4.37E-07	4.37E-07	4.37E-07
ramp	fermented	8028_2_3	0.00147021	0.000146116	0.002046297	0.001201102	0.000500347	1.24E-06	0.003993731	0.002265806	0.00124936	0.002113658	7.67E-05	0.002299654	0.000736278	0.007605415	1.24E-06	0.000133716	1.24E-06	1.24E-06	1.24E-06	1.24E-06	1.24E-06	0.000402155	1.24E-06	1.24E-06	0.000484596	0.001007397	1.24E-06	0.000384058	1.24E-06	1.24E-06	1.24E-06	1.24E-06	1.24E-06	1.24E-06	0.000719522	0.000197726	1.24E-06	0.005754163	0.001075764	0.001280192	0.002576806	0.00040316	1.24E-06	1.24E-06	1.24E-06	1.24E-06	1.24E-06
maintenance	fermented	8028_2_4	0.000400517	0.000228963	0.00245111	0.001216658	0.000495191	8.73E-07	0.002047907	0.00194719	0.001567153	0.004968693	0.000141339	0.000981988	0.000375673	0.000534134	8.73E-07	0.000214862	8.73E-07	8.73E-07	8.73E-07	8.73E-07	8.73E-07	0.001052154	8.73E-07	8.73E-07	0.000612694	0.001491615	8.73E-07	0.00053917	8.73E-07	8.73E-07	8.73E-07	8.73E-07	8.73E-07	8.73E-07	0.000588186	0.000136975	8.73E-07	0.004603091	0.000441139	0.001099155	0.002110352	0.000235677	8.73E-07	8.73E-07	8.73E-07	8.73E-07	8.73E-07
maintenance	fermented	8028_2_5	0.001425667	0.000159419	0.002485649	0.001309389	0.000575322	6.07E-08	0.00351496	0.002082216	0.001407467	0.003258475	0.000100774	0.000477919	0.000743504	0.011853597	6.07E-08	0.000132793	6.07E-08	6.07E-08	6.07E-08	6.07E-08	6.07E-08	0.00064273	6.07E-08	6.07E-08	0.000596556	0.002462056	6.07E-08	0.000264911	6.07E-08	6.07E-08	6.07E-08	6.07E-08	6.07E-08	6.07E-08	0.000535215	6.37E-05	6.07E-08	0.002099067	0.000516004	0.000751593	0.001002011	0.000171215	6.07E-08	6.07E-08	6.07E-08	6.07E-08	6.07E-08
baseline	fiber	8029_1_1	0.000663484	1.70E-06	0.001671838	0.001165533	1.70E-06	1.70E-06	0.011404124	0.00454398	0.00045415	0.004774248	0.000281715	0.001254588	0.000532207	0.002117118	0.000653195	1.70E-06	1.70E-06	1.70E-06	0.002230655	0.000210044	1.70E-06	1.70E-06	1.70E-06	1.70E-06	0.00116021	1.70E-06	1.70E-06	0.000485727	8.37E-05	0.000713512	4.29E-05	0.001859885	1.70E-06	0.000179886	0.003025772	1.70E-06	0.002535787	0.003640648	0.004809374	0.003962456	0.004807955	0.000366158	1.70E-06	1.70E-06	0.000389575	0.001582783	1.70E-06
baseline	fiber	8029_1_2	0.000355254	1.50E-07	0.00202788	0.001397429	1.50E-07	1.50E-07	0.012149768	0.003994288	0.000214439	0.00901002	0.000677628	0.00171873	0.000493925	0.007459625	0.000349536	1.50E-07	1.50E-07	1.50E-07	0.001835242	7.18E-05	1.50E-07	1.50E-07	1.50E-07	1.50E-07	0.00112116	1.50E-07	1.50E-07	0.000384918	0.000177985	0.000508578	8.08E-05	0.001833813	1.50E-07	7.54E-05	0.0024346	1.50E-07	0.002277344	0.00213367	0.003845967	0.004096861	0.004009298	0.000539315	1.50E-07	1.50E-07	0.000152609	0.001505363	1.50E-07
ramp	fiber	8029_1_3	0.000482967	5.71E-07	0.001423934	0.00102265	5.71E-07	5.71E-07	0.010858208	0.003921168	0.000279294	0.004562152	0.000378099	0.000790797	0.000519351	0.002609951	0.000349206	5.71E-07	5.71E-07	5.71E-07	0.001745674	0.000122347	5.71E-07	5.71E-07	5.71E-07	5.71E-07	0.000855359	5.71E-07	5.71E-07	0.000484394	0.000265739	0.0004341	3.46E-05	0.00141787	5.71E-07	0.000215088	0.002728374	5.71E-07	0.002138754	0.002848581	0.003890135	0.003893346	0.004141607	0.000218655	5.71E-07	5.71E-07	0.000316747	0.002352415	5.71E-07
maintenance	fiber	8029_1_4	0.000336137	7.13E-07	0.001358092	0.000736435	7.13E-07	7.13E-07	0.006941241	0.003118978	0.000262707	0.002821695	0.00046553	0.001152418	0.000470877	0.002585722	0.000357524	7.13E-07	7.13E-07	7.13E-07	0.001222639	0.000132601	7.13E-07	7.13E-07	7.13E-07	7.13E-07	0.000667283	7.13E-07	7.13E-07	0.000218507	0.000184287	0.000445568	6.56E-05	0.001523487	7.13E-07	0.00013973	0.002553998	7.13E-07	0.00184394	0.002142649	0.004418255	0.003378834	0.003127533	0.000287302	7.13E-07	7.13E-07	0.000468025	0.001621512	7.13E-07
maintenance	fiber	8029_1_5	4.55E-05	2.89E-06	0.000892655	0.000837966	2.89E-06	2.89E-06	0.008555019	0.003455244	0.000371175	0.005582796	0.000622388	0.00132381	0.000536298	0.000657671	0.000581813	2.89E-06	2.89E-06	2.89E-06	0.002431337	0.000214519	2.89E-06	2.89E-06	2.89E-06	2.89E-06	0.000914883	2.89E-06	2.89E-06	0.000380701	0.000159478	0.000887362	0.000134075	0.002730535	2.89E-06	0.000415984	0.005702405	2.89E-06	0.004169368	0.004151726	0.007609793	0.006354431	0.006900256	0.000366588	2.89E-06	2.89E-06	0.000978745	0.001312873	2.89E-06
baseline	fiber	8029_2_1	0.000742689	1.98E-06	0.001731995	0.001149112	1.98E-06	1.98E-06	0.011040053	0.004456487	0.000396502	0.004520976	0.000262209	0.001150175	0.000561977	0.002501614	0.000705129	1.98E-06	1.98E-06	1.98E-06	0.00257815	0.000123309	1.98E-06	1.98E-06	1.98E-06	1.98E-06	0.001239114	1.98E-06	1.98E-06	0.000467369	8.86E-05	0.000746941	7.12E-05	0.002039914	1.98E-06	0.0002002	0.003049417	1.98E-06	0.002557599	0.003598284	0.004909683	0.004239278	0.005001456	0.000385163	1.98E-06	1.98E-06	0.000303312	0.001516205	1.98E-06
baseline	fiber	8029_2_2	0.000333975	5.00E-07	0.002058444	0.001436165	5.00E-07	5.00E-07	0.011637044	0.003901375	0.00028759	0.008853559	0.000629772	0.001488617	0.000554128	0.007900159	0.000394276	5.00E-07	5.00E-07	5.00E-07	0.002110539	6.03E-05	5.00E-07	5.00E-07	5.00E-07	5.00E-07	0.001177477	5.00E-07	5.00E-07	0.000390708	0.000148434	0.000551273	4.67E-05	0.001948903	5.00E-07	9.46E-05	0.002522299	5.00E-07	0.002055233	0.002119816	0.003885675	0.004033752	0.003756509	0.000555198	5.00E-07	5.00E-07	9.71E-05	0.001730178	5.00E-07
ramp	fiber	8029_2_3	0.000449719	1.28E-06	0.001398572	0.000955608	1.28E-06	1.28E-06	0.01149325	0.003919842	0.000319603	0.004512476	0.000372929	0.000752257	0.000521887	0.002882467	0.000315692	1.28E-06	1.28E-06	1.28E-06	0.001848291	9.24E-05	1.28E-06	1.28E-06	1.28E-06	1.28E-06	0.00096734	1.28E-06	1.28E-06	0.000483137	0.000341644	0.000431232	3.24E-05	0.001367999	1.28E-06	0.00015749	0.002726754	1.28E-06	0.002007915	0.002798922	0.003888557	0.003857628	0.004007297	0.000218994	1.28E-06	1.28E-06	0.000232147	0.00224184	1.28E-06
maintenance	fiber	8029_2_4	0.0003597	6.08E-08	0.001389098	0.000655755	6.08E-08	6.08E-08	0.007055618	0.002982718	0.000272814	0.002961622	0.0004591	0.000996504	0.000516308	0.002575821	0.000385801	6.08E-08	6.08E-08	6.08E-08	0.001301498	9.33E-05	6.08E-08	6.08E-08	6.08E-08	6.08E-08	0.000764451	6.08E-08	6.08E-08	0.00019594	0.000284613	0.000506297	4.47E-05	0.001408406	6.08E-08	0.000157324	0.002638393	6.08E-08	0.001935441	0.002239005	0.003811528	0.00337424	0.003282348	0.00029677	6.08E-08	6.08E-08	0.000281395	0.001502443	6.08E-08
maintenance	fiber	8029_2_5	7.89E-05	1.35E-06	0.001078305	0.000806774	1.35E-06	1.35E-06	0.00874017	0.003370325	0.000303162	0.004761033	0.000559055	0.001253876	0.000491173	0.000620185	0.000596018	1.35E-06	1.35E-06	1.35E-06	0.002773952	0.000128657	1.35E-06	1.35E-06	1.35E-06	1.35E-06	0.000980923	1.35E-06	1.35E-06	0.000358606	0.000327685	0.000969906	0.00012617	0.002913272	1.35E-06	0.000344745	0.00535634	1.35E-06	0.004376127	0.003896327	0.007215119	0.006637582	0.007192728	0.000426133	1.35E-06	1.35E-06	0.000749198	0.001147254	1.35E-06
baseline	fermented	8030_1_1	1.54E-06	1.54E-06	0.001628053	0.000265962	0.00295646	1.54E-06	0.000643502	0.000312277	0.000179647	0.000225963	0.000108069	0.001159286	1.54E-06	1.54E-06	1.54E-06	1.54E-06	1.54E-06	0.001319284	1.54E-06	1.54E-06	1.54E-06	1.54E-06	1.54E-06	1.54E-06	1.54E-06	1.54E-06	1.54E-06	1.54E-06	1.54E-06	1.54E-06	1.54E-06	1.54E-06	1.54E-06	0.000277892	0.000274383	0.000320698	0.000168419	0.006085549	0.000548766	0.000407013	0.002596464	0.000398592	1.54E-06	1.54E-06	1.54E-06	1.54E-06	1.54E-06
baseline	fermented	8030_1_2	2.45E-06	2.45E-06	0.001945644	0.000182339	0.002528987	2.45E-06	0.000885146	0.00157398	0.000271761	0.000356294	0.000213078	0.000944528	2.45E-06	2.45E-06	2.45E-06	2.45E-06	2.45E-06	0.001830372	2.45E-06	2.45E-06	2.45E-06	2.45E-06	2.45E-06	2.45E-06	2.45E-06	2.45E-06	2.45E-06	2.45E-06	2.45E-06	2.45E-06	2.45E-06	2.45E-06	2.45E-06	0.000371663	0.000312281	0.000429648	0.000287829	0.003655854	0.000897022	0.000451305	0.002342457	0.000306692	2.45E-06	2.45E-06	2.45E-06	2.45E-06	2.45E-06
ramp	fermented	8030_1_3	1.40E-06	1.40E-06	0.001714164	0.000246486	0.002297724	1.40E-06	0.000963471	0.001018246	0.000434686	0.000331456	0.000153088	0.000954342	1.40E-06	1.40E-06	1.40E-06	1.40E-06	1.40E-06	0.001542115	1.40E-06	1.40E-06	1.40E-06	1.40E-06	1.40E-06	1.40E-06	1.40E-06	1.40E-06	1.40E-06	1.40E-06	1.40E-06	1.40E-06	1.40E-06	1.40E-06	1.40E-06	0.000226823	0.000167835	0.000266851	0.000240166	0.00396554	0.000339181	0.000187498	0.000581453	0.000219801	1.40E-06	1.40E-06	1.40E-06	1.40E-06	1.40E-06
maintenance	fermented	8030_1_4	4.94E-07	4.94E-07	0.002023012	0.000246881	0.003423179	4.94E-07	0.002139398	0.001404399	0.000355508	0.000545959	0.000265221	0.001411453	4.94E-07	4.94E-07	4.94E-07	4.94E-07	4.94E-07	0.003788562	4.94E-07	4.94E-07	4.94E-07	4.94E-07	4.94E-07	4.94E-07	4.94E-07	4.94E-07	4.94E-07	4.94E-07	4.94E-07	4.94E-07	4.94E-07	4.94E-07	4.94E-07	0.000208791	0.000112154	0.000296257	0.000175638	0.00310576	0.000361857	0.000234889	0.000832341	0.000191862	4.94E-07	4.94E-07	4.94E-07	4.94E-07	4.94E-07
maintenance	fermented	8030_1_5	1.75E-06	1.75E-06	0.002032953	0.000314757	0.002914134	1.75E-06	0.001629167	0.00052997	0.000520857	0.000241851	0.000160533	0.001552756	1.75E-06	1.75E-06	1.75E-06	1.75E-06	1.75E-06	0.003657213	1.75E-06	1.75E-06	1.75E-06	1.75E-06	1.75E-06	1.75E-06	1.75E-06	1.75E-06	1.75E-06	1.75E-06	1.75E-06	1.75E-06	1.75E-06	1.75E-06	1.75E-06	0.000189976	0.000169646	0.000203295	0.000110761	0.004783049	0.000560815	0.000236243	0.002089035	0.000228532	1.75E-06	1.75E-06	1.75E-06	1.75E-06	1.75E-06
baseline	fermented	8030_2_1	7.75E-07	7.75E-07	0.001564533	0.000347283	0.003449581	7.75E-07	0.000714289	0.000266978	0.000266978	0.000205693	0.00012891	0.000865037	7.75E-07	7.75E-07	7.75E-07	7.75E-07	7.75E-07	0.001641316	7.75E-07	7.75E-07	7.75E-07	7.75E-07	7.75E-07	7.75E-07	7.75E-07	7.75E-07	7.75E-07	7.75E-07	7.75E-07	7.75E-07	7.75E-07	7.75E-07	7.75E-07	0.000345169	0.000248663	0.000309948	0.000197944	0.007104151	0.000623418	0.000419134	0.003622166	0.000414908	7.75E-07	7.75E-07	7.75E-07	7.75E-07	7.75E-07
baseline	fermented	8030_2_2	1.33E-06	1.33E-06	0.001997117	0.000126444	0.002410168	1.33E-06	0.000813458	0.001593197	0.000240947	0.000301359	0.000187559	0.000880192	1.33E-06	1.33E-06	1.33E-06	1.33E-06	1.33E-06	0.00196691	1.33E-06	1.33E-06	1.33E-06	1.33E-06	1.33E-06	1.33E-06	1.33E-06	1.33E-06	1.33E-06	1.33E-06	1.33E-06	1.33E-06	1.33E-06	1.33E-06	1.33E-06	0.000402514	0.000325945	0.000360366	0.000329457	0.00459976	0.001168204	0.000478381	0.003059248	0.000259211	1.33E-06	1.33E-06	1.33E-06	1.33E-06	1.33E-06
ramp	fermented	8030_2_3	1.41E-07	1.41E-07	0.00173752	0.000211272	0.002557879	1.41E-07	0.000929881	0.000860634	0.000514402	0.000308783	0.000106696	0.000722848	1.41E-07	1.41E-07	1.41E-07	1.41E-07	1.41E-07	0.001625172	1.41E-07	1.41E-07	1.41E-07	1.41E-07	1.41E-07	1.41E-07	1.41E-07	1.41E-07	1.41E-07	1.41E-07	1.41E-07	1.41E-07	1.41E-07	1.41E-07	1.41E-07	0.000228231	0.000167463	0.00032998	0.000317262	0.005098799	0.000289704	0.000195021	0.000628871	0.000228231	1.41E-07	1.41E-07	1.41E-07	1.41E-07	1.41E-07
maintenance	fermented	8030_2_4	9.15E-07	9.15E-07	0.002225262	0.000213304	0.003576188	9.15E-07	0.00238788	0.001400204	0.000331572	0.000390706	0.00021964	0.000918686	9.15E-07	9.15E-07	9.15E-07	9.15E-07	9.15E-07	0.003804276	9.15E-07	9.15E-07	9.15E-07	9.15E-07	9.15E-07	9.15E-07	9.15E-07	9.15E-07	9.15E-07	9.15E-07	9.15E-07	9.15E-07	9.15E-07	9.15E-07	9.15E-07	0.000266102	9.29E-05	0.000236535	0.000173178	0.004020396	0.00032946	0.000240759	0.000969372	0.00022668	9.15E-07	9.15E-07	9.15E-07	9.15E-07	9.15E-07
maintenance	fermented	8030_2_5	2.93E-06	2.93E-06	0.00216401	0.000304564	0.002995464	2.93E-06	0.001691482	0.00050389	0.00045371	0.000229294	0.00016866	0.000997326	2.93E-06	2.93E-06	2.93E-06	2.93E-06	2.93E-06	0.003599714	2.93E-06	2.93E-06	2.93E-06	2.93E-06	2.93E-06	2.93E-06	2.93E-06	2.93E-06	2.93E-06	2.93E-06	2.93E-06	2.93E-06	2.93E-06	2.93E-06	2.93E-06	0.000155418	0.000216749	0.000179811	0.000112208	0.005404101	0.000558252	0.000271111	0.00197932	0.000277384	2.93E-06	2.93E-06	2.93E-06	2.93E-06	2.93E-06
baseline	fermented	8031_1_1	0.000344692	7.63E-07	0.001590462	7.63E-07	0.002412843	7.63E-07	0.002619029	9.84E-05	7.63E-07	0.001060046	0.000251043	0.000745259	7.63E-07	0.000201464	7.63E-07	7.63E-07	7.63E-07	0.000444637	7.63E-07	7.63E-07	7.63E-07	0.000248682	7.63E-07	7.63E-07	7.63E-07	0.000477689	7.63E-07	7.63E-07	7.63E-07	0.000579995	7.63E-07	7.63E-07	0.003142362	0.00038404	7.63E-07	7.63E-07	7.63E-07	0.002074447	0.003620052	0.002659951	0.001679389	7.63E-07	0.001712442	7.63E-07	7.63E-07	7.63E-07	7.63E-07
baseline	fermented	8031_1_2	0.000923473	1.74E-07	0.002648869	1.74E-07	0.003230578	1.74E-07	0.004701821	0.000224949	1.74E-07	0.001006349	0.000253363	0.001319699	1.74E-07	0.000352814	1.74E-07	1.74E-07	1.74E-07	0.000988985	1.74E-07	1.74E-07	1.74E-07	0.000194166	1.74E-07	1.74E-07	1.74E-07	0.000381229	1.74E-07	1.74E-07	1.74E-07	0.000314139	1.74E-07	1.74E-07	0.002196604	0.000144441	1.74E-07	1.74E-07	1.74E-07	0.001555697	0.00166383	0.0014965	0.000899794	1.74E-07	0.002752266	1.74E-07	1.74E-07	1.74E-07	1.74E-07
ramp	fermented	8031_1_3	0.000187626	3.72E-06	0.002939213	3.72E-06	0.004608462	3.72E-06	0.00592727	0.000365173	3.72E-06	0.000356644	0.000292293	0.00046984	3.72E-06	0.000153512	3.72E-06	3.72E-06	3.72E-06	0.000547371	3.72E-06	3.72E-06	3.72E-06	0.000298496	3.72E-06	3.72E-06	3.72E-06	0.000798573	3.72E-06	3.72E-06	3.72E-06	0.000366723	3.72E-06	3.72E-06	0.002989608	0.000257404	3.72E-06	3.72E-06	3.72E-06	0.001701037	0.002985731	0.00194371	0.001107923	3.72E-06	0.002481002	3.72E-06	3.72E-06	3.72E-06	3.72E-06
maintenance	fermented	8031_1_4	0.000692614	1.65E-06	0.002685839	1.65E-06	0.001635165	1.65E-06	0.00295928	0.000148865	1.65E-06	0.000932365	0.000265607	0.001319414	1.65E-06	0.000605646	1.65E-06	1.65E-06	1.65E-06	0.002316027	1.65E-06	1.65E-06	1.65E-06	0.000349441	1.65E-06	1.65E-06	1.65E-06	0.000740408	1.65E-06	1.65E-06	1.65E-06	0.000230349	1.65E-06	1.65E-06	0.002154625	0.000195092	1.65E-06	1.65E-06	1.65E-06	0.001275538	0.001057725	0.001024035	0.000554718	1.65E-06	0.003551606	1.65E-06	1.65E-06	1.65E-06	1.65E-06
maintenance	fermented	8031_1_5	0.000227955	6.35E-06	0.002843313	6.35E-06	0.002639837	6.35E-06	0.003285453	0.000205006	6.35E-06	0.00259088	0.000268497	0.001217798	6.35E-06	0.000431431	6.35E-06	6.35E-06	6.35E-06	0.000934767	6.35E-06	6.35E-06	6.35E-06	0.000354936	6.35E-06	6.35E-06	6.35E-06	0.000612724	6.35E-06	6.35E-06	6.35E-06	0.00037559	6.35E-06	6.35E-06	0.002383579	0.000158344	6.35E-06	6.35E-06	6.35E-06	0.001672942	0.001829757	0.001402915	0.00088275	6.35E-06	0.000995963	6.35E-06	6.35E-06	6.35E-06	6.35E-06
baseline	fermented	8031_2_1	0.000266982	6.14E-07	0.001739714	6.14E-07	0.002547747	6.14E-07	0.002669819	9.06E-05	6.14E-07	0.000813546	0.000262257	0.00058043	6.14E-07	0.00024178	6.14E-07	6.14E-07	6.14E-07	0.000500099	6.14E-07	6.14E-07	6.14E-07	0.00020949	6.14E-07	6.14E-07	6.14E-07	0.000652097	6.14E-07	6.14E-07	6.14E-07	0.000403229	6.14E-07	6.14E-07	0.00321402	0.000365426	6.14E-07	6.14E-07	6.14E-07	0.002321718	0.003383345	0.002680057	0.001590865	6.14E-07	0.001859422	6.14E-07	6.14E-07	6.14E-07	6.14E-07
baseline	fermented	8031_2_2	0.001059245	2.37E-08	0.002233025	2.37E-08	0.004053727	2.37E-08	0.004902861	0.000326225	2.37E-08	0.000961299	0.000335704	0.000487363	2.37E-08	0.000421013	2.37E-08	2.37E-08	2.37E-08	0.000793842	2.37E-08	2.37E-08	2.37E-08	0.000121643	2.37E-08	2.37E-08	2.37E-08	0.00066114	2.37E-08	2.37E-08	2.37E-08	0.000191944	2.37E-08	2.37E-08	0.002456565	0.000226699	2.37E-08	2.37E-08	2.37E-08	0.001667462	0.001456561	0.001454981	0.001216434	2.37E-08	0.003103486	2.37E-08	2.37E-08	2.37E-08	2.37E-08
ramp	fermented	8031_2_3	0.000179783	2.11E-06	0.002779597	2.11E-06	0.004521144	2.11E-06	0.005524018	0.000336115	2.11E-06	0.000434605	0.000271237	0.000417408	2.11E-06	0.000196979	2.11E-06	2.11E-06	2.11E-06	0.000522151	2.11E-06	2.11E-06	2.11E-06	0.000208704	2.11E-06	2.11E-06	2.11E-06	0.000834035	2.11E-06	2.11E-06	2.11E-06	0.00042288	2.11E-06	2.11E-06	0.003519832	0.000320482	2.11E-06	2.11E-06	2.11E-06	0.001693866	0.00318059	0.002099549	0.001145138	2.11E-06	0.003054742	2.11E-06	2.11E-06	2.11E-06	2.11E-06
maintenance	fermented	8031_2_4	0.000631192	4.18E-06	0.002645438	4.18E-06	0.001502949	4.18E-06	0.003346247	0.000155477	4.18E-06	0.000777387	0.00029007	0.001128566	4.18E-06	0.000546105	4.18E-06	4.18E-06	4.18E-06	0.002070713	4.18E-06	4.18E-06	4.18E-06	0.000285429	4.18E-06	4.18E-06	4.18E-06	0.000778161	4.18E-06	4.18E-06	4.18E-06	0.000174815	4.18E-06	4.18E-06	0.002339898	0.000182551	4.18E-06	4.18E-06	4.18E-06	0.001418635	0.00099552	0.001043478	0.000589422	4.18E-06	0.003794115	4.18E-06	4.18E-06	4.18E-06	4.18E-06
maintenance	fermented	8031_2_5	0.000195605	3.49E-06	0.002533557	3.49E-06	0.003468116	3.49E-06	0.003475878	0.000149809	3.49E-06	0.002408586	0.000228206	0.000873239	3.49E-06	0.000481252	3.49E-06	3.49E-06	3.49E-06	0.000930678	3.49E-06	3.49E-06	3.49E-06	0.00028487	3.49E-06	3.49E-06	3.49E-06	0.000628732	3.49E-06	3.49E-06	3.49E-06	0.000400525	3.49E-06	3.49E-06	0.002459816	0.000139718	3.49E-06	3.49E-06	3.49E-06	0.0018893	0.001522928	0.001416587	0.00081968	3.49E-06	0.001048663	3.49E-06	3.49E-06	3.49E-06	3.49E-06
baseline	fermented	8032_1_1	0.001094292	0.000182109	0.000729254	0.000943765	5.74E-08	5.74E-08	0.001495423	0.002858365	0.000896597	0.005750773	0.000329764	0.001259994	0.005804914	0.001168119	5.74E-08	0.003635608	5.74E-08	5.74E-08	0.002597507	0.000218612	0.000443377	0.000220663	5.74E-08	5.74E-08	5.74E-08	5.74E-08	5.74E-08	5.74E-08	5.74E-08	5.74E-08	9.47E-05	0.000936382	0.002613503	5.74E-08	0.003818126	0.000203437	0.001578274	0.004517439	0.008287578	0.002748034	0.002129521	0.000703825	0.000633278	5.74E-08	5.74E-08	0.002354696	5.74E-08
baseline	fermented	8032_1_2	3.69E-05	0.00010171	0.000638967	0.000527414	1.07E-07	1.07E-07	0.000944916	0.003105837	0.000791531	0.00945408	0.000277241	0.000627073	0.005168739	0.000279292	1.07E-07	0.004032707	1.07E-07	1.07E-07	0.002863046	0.000110322	0.000485582	0.000218184	1.07E-07	1.07E-07	1.07E-07	1.07E-07	1.07E-07	1.07E-07	1.07E-07	1.07E-07	8.57E-05	0.001512522	0.003268244	1.07E-07	0.004605234	0.000312921	0.001861123	0.00376654	0.00873473	0.00465896	0.003580345	0.001073693	0.00071976	1.07E-07	1.07E-07	0.002351626	1.07E-07
ramp	fermented	8032_1_3	3.36E-05	0.000101102	0.000631581	0.000829692	5.32E-07	5.32E-07	0.001055637	0.002801798	0.000853024	0.005750133	0.000407274	0.000842381	0.004945	0.000630353	5.32E-07	0.001259888	5.32E-07	5.32E-07	0.00326474	6.96E-05	0.000658187	0.000199748	5.32E-07	5.32E-07	5.32E-07	5.32E-07	5.32E-07	5.32E-07	5.32E-07	5.32E-07	0.000124024	0.000917696	0.002807938	5.32E-07	0.003941756	0.000339736	0.002652806	0.0068905	0.004841851	0.004381366	0.003618802	0.000444113	0.000859573	5.32E-07	5.32E-07	0.001428528	5.32E-07
maintenance	fermented	8032_1_4	2.99E-05	0.000193559	0.000743069	0.000483077	8.20E-08	8.20E-08	0.001283557	0.002075015	0.000593389	0.006025335	0.000554841	0.001112963	0.005064513	0.000160342	8.20E-08	0.005582857	8.20E-08	8.20E-08	0.005638218	4.84E-05	0.000725435	0.000272294	8.20E-08	8.20E-08	8.20E-08	8.20E-08	8.20E-08	8.20E-08	8.20E-08	8.20E-08	8.53E-05	0.00149762	0.003987638	8.20E-08	0.005440148	0.000395319	0.002462542	0.004883257	0.014534537	0.005504531	0.004611372	0.000358412	0.000891928	8.20E-08	8.20E-08	0.001121984	8.20E-08
maintenance	fermented	8032_1_5	0.000512025	0.000133643	0.000860481	0.000659196	1.52E-07	1.52E-07	0.002382207	0.002451079	0.000650997	0.008021861	0.000325909	0.001358567	0.003236539	0.001063815	1.52E-07	0.002900381	1.52E-07	1.52E-07	0.003603032	7.83E-05	0.00078915	0.000218912	1.52E-07	1.52E-07	1.52E-07	1.52E-07	1.52E-07	1.52E-07	1.52E-07	1.52E-07	7.17E-05	0.000869909	0.002062858	1.52E-07	0.003713308	0.000201694	0.001440557	0.002780267	0.007798439	0.002766328	0.002474036	0.000295982	0.001391773	1.52E-07	1.52E-07	0.002180513	1.52E-07
baseline	fermented	8032_2_1	0.001174496	0.000140776	0.000619168	0.000899492	5.32E-07	5.32E-07	0.001345146	0.00275004	0.000917908	0.004840398	0.00029833	0.001115976	0.005408412	0.001114748	5.32E-07	0.003454328	5.32E-07	5.32E-07	0.002757406	0.000153053	0.000472663	0.000206253	5.32E-07	5.32E-07	5.32E-07	5.32E-07	5.32E-07	5.32E-07	5.32E-07	5.32E-07	6.14E-05	0.000898674	0.002612129	5.32E-07	0.003724831	0.000217711	0.001535848	0.004442624	0.007896952	0.002873628	0.002445571	0.000730479	0.00067155	5.32E-07	5.32E-07	0.002164429	5.32E-07
baseline	fermented	8032_2_2	7.68E-05	0.000102986	0.00057909	0.000467522	8.58E-07	8.58E-07	0.000844727	0.002668636	0.000740107	0.00950492	0.000451584	0.00051738	0.005043435	0.000248882	8.58E-07	0.004420209	8.58E-07	8.58E-07	0.003589785	0.000109116	0.000409899	0.000234987	8.58E-07	8.58E-07	8.58E-07	8.58E-07	8.58E-07	8.58E-07	8.58E-07	8.58E-07	0.000146305	0.001409105	0.003494155	8.58E-07	0.004649474	0.000345737	0.001850881	0.003638826	0.007819961	0.004778615	0.003687866	0.00099798	0.000783426	8.58E-07	8.58E-07	0.002253015	8.58E-07
ramp	fermented	8032_2_3	3.31E-05	8.86E-05	0.000562331	0.000586833	1.02E-06	1.02E-06	0.001064222	0.002808795	0.000832674	0.005323562	0.000428384	0.00082124	0.004869042	0.000574174	1.02E-06	0.001195719	1.02E-06	1.02E-06	0.003843206	8.17E-05	0.000686476	0.000204187	1.02E-06	1.02E-06	1.02E-06	1.02E-06	1.02E-06	1.02E-06	1.02E-06	1.02E-06	0.00018581	0.001024202	0.002841874	1.02E-06	0.00416868	0.000364678	0.00265198	0.006698148	0.004376134	0.004249947	0.003756223	0.000407965	0.000756308	1.02E-06	1.02E-06	0.001570198	1.02E-06
maintenance	fermented	8032_2_4	6.76E-05	0.000143498	0.000740862	0.000518234	1.27E-07	1.27E-07	0.001351755	0.002018818	0.000701092	0.005901064	0.000556364	0.001062298	0.004678458	0.000159488	1.27E-07	0.006462348	1.27E-07	1.27E-07	0.006177401	6.27E-05	0.000848691	0.000285767	1.27E-07	1.27E-07	1.27E-07	1.27E-07	1.27E-07	1.27E-07	1.27E-07	1.27E-07	5.12E-05	0.001489103	0.004083965	1.27E-07	0.005971994	0.000397286	0.002528032	0.005021214	0.013725007	0.005491889	0.004590719	0.000365716	0.00092085	1.27E-07	1.27E-07	0.001072958	1.27E-07
maintenance	fermented	8032_2_5	0.000505393	0.000140706	0.000798702	0.000649791	1.23E-08	1.23E-08	0.002288627	0.002364518	0.000735938	0.007818827	0.000227263	0.001304915	0.002972877	0.001031298	1.23E-08	0.002953597	1.23E-08	1.23E-08	0.003687894	7.88E-05	0.000806496	0.000244082	1.23E-08	1.23E-08	1.23E-08	1.23E-08	1.23E-08	1.23E-08	1.23E-08	1.23E-08	6.77E-05	0.000975507	0.002223402	1.23E-08	0.00429092	0.000187471	0.001603147	0.002961801	0.00750993	0.002918318	0.002511378	0.000302333	0.001372192	1.23E-08	1.23E-08	0.002074491	1.23E-08
baseline	fermented	8033_1_1	0.002002809	1.57E-07	0.001921522	1.57E-07	1.57E-07	1.57E-07	0.001253777	0.004535047	0.000523045	0.000404732	1.57E-07	0.001237179	7.41E-05	0.001026514	1.57E-07	1.57E-07	1.57E-07	1.57E-07	1.57E-07	1.57E-07	0.000507299	1.57E-07	1.57E-07	1.57E-07	0.000256628	1.57E-07	1.57E-07	1.57E-07	1.57E-07	0.000951611	6.38E-05	1.57E-07	1.57E-07	0.000328553	0.007820572	0.000876708	0.001958548	0.008721964	0.007721836	0.006771928	0.004020087	0.003432353	0.001112908	1.57E-07	0.000807763	0.000274929	1.57E-07
baseline	fermented	8033_1_2	0.000912931	9.33E-07	0.002077309	9.33E-07	9.33E-07	9.33E-07	0.001519713	0.002455117	0.000150106	0.000597454	9.33E-07	0.001483247	0.000108127	0.000356607	9.33E-07	9.33E-07	9.33E-07	9.33E-07	9.33E-07	9.33E-07	0.000664451	9.33E-07	9.33E-07	9.33E-07	0.000219222	9.33E-07	9.33E-07	9.33E-07	9.33E-07	0.001882257	0.00019378	9.33E-07	9.33E-07	0.000325653	0.008036587	0.001163107	0.00246487	0.0058732	0.0126623	0.011623009	0.005152354	0.007974679	0.003417659	9.33E-07	0.000391801	0.000293003	9.33E-07
ramp	fermented	8033_1_3	0.000233693	1.19E-07	0.00184869	1.19E-07	1.19E-07	1.19E-07	0.000804519	0.004433791	0.000166437	0.000471644	1.19E-07	0.000291159	0.000113654	0.002036837	1.19E-07	1.19E-07	1.19E-07	1.19E-07	1.19E-07	1.19E-07	0.000800262	1.19E-07	1.19E-07	1.19E-07	0.000422691	1.19E-07	1.19E-07	1.19E-07	1.19E-07	0.001094826	0.000202194	1.19E-07	1.19E-07	0.000329895	0.008146921	0.001071414	0.002908611	0.012126521	0.007569711	0.00738199	0.004710477	0.003618205	0.000870498	1.19E-07	0.000895186	0.000118337	1.19E-07
maintenance	fermented	8033_1_4	0.001810418	5.10E-07	0.002134602	5.10E-07	5.10E-07	5.10E-07	0.000688307	0.002214904	0.000456322	0.000408311	5.10E-07	0.000372621	0.000133413	0.000333107	5.10E-07	5.10E-07	5.10E-07	5.10E-07	5.10E-07	5.10E-07	0.000604181	5.10E-07	5.10E-07	5.10E-07	0.000546397	5.10E-07	5.10E-07	5.10E-07	5.10E-07	0.000960231	0.000105795	5.10E-07	5.10E-07	0.000266825	0.006433972	0.001059228	0.002382732	0.007519543	0.005199693	0.006317555	0.004741247	0.002811862	0.002469408	5.10E-07	0.000366247	0.000189922	5.10E-07
maintenance	fermented	8033_1_5	0.000435813	2.61E-06	0.002256045	2.61E-06	2.61E-06	2.61E-06	0.001261585	0.005431672	0.000478721	0.000702937	2.61E-06	0.001160204	7.40E-05	0.000247353	2.61E-06	2.61E-06	2.61E-06	2.61E-06	2.61E-06	2.61E-06	0.00073617	2.61E-06	2.61E-06	2.61E-06	0.000381126	2.61E-06	2.61E-06	2.61E-06	2.61E-06	0.001163569	0.000111056	2.61E-06	2.61E-06	0.000222954	0.007492948	0.000858585	0.002313256	0.007329308	0.009774234	0.009482711	0.004746824	0.004633664	0.002203883	2.61E-06	0.000342004	0.000257449	2.61E-06
baseline	fermented	8033_2_1	0.00219325	1.74E-07	0.001928562	1.74E-07	1.74E-07	1.74E-07	0.001217905	0.004807788	0.000585973	0.000444267	1.74E-07	0.000940025	5.57E-05	0.001062156	1.74E-07	1.74E-07	1.74E-07	1.74E-07	1.74E-07	1.74E-07	0.000475757	1.74E-07	1.74E-07	1.74E-07	0.000204686	1.74E-07	1.74E-07	1.74E-07	1.74E-07	0.000972366	6.26E-05	1.74E-07	1.74E-07	0.000267667	0.008278094	0.000809383	0.002153675	0.00881896	0.007079339	0.006432513	0.00388904	0.003486476	0.00097109	1.74E-07	0.000218729	0.000293199	1.74E-07
baseline	fermented	8033_2_2	0.00095817	1.15E-07	0.002071707	1.15E-07	1.15E-07	1.15E-07	0.001530688	0.002581226	0.00014132	0.000489088	1.15E-07	0.001279546	5.70E-05	0.000327761	1.15E-07	1.15E-07	1.15E-07	1.15E-07	1.15E-07	1.15E-07	0.000647009	1.15E-07	1.15E-07	1.15E-07	0.00023071	1.15E-07	1.15E-07	1.15E-07	1.15E-07	0.001838443	0.000158773	1.15E-07	1.15E-07	0.000374159	0.008451133	0.001080335	0.002735742	0.006055496	0.013267095	0.01142099	0.005070935	0.008096129	0.003715621	1.15E-07	0.00010599	0.000332869	1.15E-07
ramp	fermented	8033_2_3	0.000212309	1.06E-06	0.001731951	1.06E-06	1.06E-06	1.06E-06	0.000766601	0.004191516	0.00024833	0.000427161	1.06E-06	0.000264433	9.11E-05	0.001997655	1.06E-06	1.06E-06	1.06E-06	1.06E-06	1.06E-06	1.06E-06	0.00083949	1.06E-06	1.06E-06	1.06E-06	0.000438179	1.06E-06	1.06E-06	1.06E-06	1.06E-06	0.000961536	0.00021019	1.06E-06	1.06E-06	0.000271637	0.008462276	0.001093328	0.002981227	0.012004999	0.007223171	0.006664641	0.004628423	0.003877078	0.000934414	1.06E-06	0.000400039	0.000118656	1.06E-06
maintenance	fermented	8033_2_4	0.001580926	1.10E-06	0.00234533	1.10E-06	1.10E-06	1.10E-06	0.000702116	0.002419482	0.000556777	0.000491524	1.10E-06	0.000297456	1.10E-05	0.000284321	1.10E-06	1.10E-06	1.10E-06	1.10E-06	1.10E-06	1.10E-06	0.000612709	1.10E-06	1.10E-06	1.10E-06	0.000533049	1.10E-06	1.10E-06	1.10E-06	1.10E-06	0.000931352	0.000103813	1.10E-06	1.10E-06	0.000244914	0.006933024	0.001060165	0.002419482	0.007161836	0.004832608	0.006336416	0.004603796	0.003023717	0.002388126	1.10E-06	0.00014661	0.000194067	1.10E-06
maintenance	fermented	8033_2_5	0.000347362	1.02E-07	0.002363848	1.02E-07	1.02E-07	1.02E-07	0.001231942	0.005848958	0.00044825	0.000768793	1.02E-07	0.000954819	0.000189857	0.000226041	1.02E-07	1.02E-07	1.02E-07	1.02E-07	1.02E-07	1.02E-07	0.000810936	1.02E-07	1.02E-07	1.02E-07	0.000392485	1.02E-07	1.02E-07	1.02E-07	1.02E-07	0.001117006	0.000104294	1.02E-07	1.02E-07	0.000215824	0.009008417	0.000875641	0.002394497	0.007114955	0.01020673	0.00945539	0.004975446	0.004831989	0.002258277	1.02E-07	0.000143457	0.000203053	1.02E-07
baseline	fermented	8034_1_1	0.000786737	0.00018132	0.002593846	2.13E-07	0.000178781	0.000151354	0.01298091	0.001585156	0.000784706	0.005227308	0.000320993	0.003990571	0.00108589	0.003441531	2.13E-07	2.13E-07	2.13E-07	2.13E-07	2.13E-07	2.13E-07	2.13E-07	0.000893904	0.001131093	2.13E-07	0.000368228	0.001111793	2.13E-07	0.000475394	0.00013307	2.13E-07	2.13E-07	2.13E-07	2.13E-07	2.13E-07	2.13E-07	2.13E-07	2.13E-07	0.000251411	0.001713655	0.000387528	0.000999039	0.000188939	0.001039671	2.13E-07	2.13E-07	0.001759874	9.19E-05
baseline	fermented	8034_1_2	0.000565634	0.00020472	0.001882414	1.06E-07	7.78E-05	0.00019916	0.008820655	0.001177772	0.000784002	0.006400409	0.00032553	0.004344615	0.000964965	0.004588763	1.06E-07	1.06E-07	1.06E-07	1.06E-07	1.06E-07	1.06E-07	1.06E-07	0.000867912	0.00101804	1.06E-07	0.000297223	0.000953338	1.06E-07	0.000701609	2.78E-05	1.06E-07	1.06E-07	1.06E-07	1.06E-07	1.06E-07	1.06E-07	1.06E-07	1.06E-07	0.000274477	0.001465897	0.000214324	0.000684928	9.60E-05	0.000355859	1.06E-07	1.06E-07	0.001449721	9.40E-05
ramp	fermented	8034_1_3	0.000127394	0.000145018	0.003866637	1.36E-06	0.000275937	0.000138472	0.013518878	0.001861061	0.000767386	0.006306258	0.000202421	0.002924525	0.002261874	0.000999011	1.36E-06	1.36E-06	1.36E-06	1.36E-06	1.36E-06	1.36E-06	1.36E-06	0.001199921	0.001314223	1.36E-06	0.000658622	0.001182801	1.36E-06	0.000434046	9.11E-05	1.36E-06	1.36E-06	1.36E-06	1.36E-06	1.36E-06	1.36E-06	1.36E-06	1.36E-06	0.000236157	0.000570504	0.000184293	0.000226087	0.00017674	0.001242218	1.36E-06	1.36E-06	0.00257759	7.70E-05
maintenance	fermented	8034_1_4	3.13E-05	0.000171512	0.00280019	7.57E-07	0.000258277	0.000160414	0.01143785	0.001543106	0.00084041	0.007287254	0.000367238	0.002867786	0.000708245	0.003324816	7.57E-07	7.57E-07	7.57E-07	7.57E-07	7.57E-07	7.57E-07	7.57E-07	0.001241951	0.000890855	7.57E-07	0.000267862	0.001250022	7.57E-07	0.000581628	9.74E-05	7.57E-07	7.57E-07	7.57E-07	7.57E-07	7.57E-07	7.57E-07	7.57E-07	7.57E-07	0.000183115	0.002036456	0.000336971	0.000832339	0.000366229	0.000693111	7.57E-07	7.57E-07	0.001744381	9.43E-05
maintenance	fermented	8034_1_5	0.000286869	6.78E-05	0.002190731	5.57E-08	9.21E-05	7.89E-05	0.009334134	0.001136853	0.000786235	0.003802664	0.000302554	0.003215265	0.000486717	0.00164229	5.57E-08	5.57E-08	5.57E-08	5.57E-08	5.57E-08	5.57E-08	5.57E-08	0.000888435	0.001222357	5.57E-08	0.000870221	0.001146972	5.57E-08	0.000662785	0.000155324	5.57E-08	5.57E-08	5.57E-08	5.57E-08	5.57E-08	5.57E-08	5.57E-08	5.57E-08	0.000220591	0.00073564	0.00028434	0.000220085	7.79E-05	0.001175305	5.57E-08	5.57E-08	0.002009604	8.30E-05
baseline	fermented	8034_2_1	0.000812568	0.000170539	0.002302276	2.86E-06	0.000208659	0.000168533	0.011942239	0.001279042	0.000784479	0.004679789	0.00028791	0.003935938	0.000884796	0.00364552	2.86E-06	2.86E-06	2.86E-06	2.86E-06	2.86E-06	2.86E-06	2.86E-06	0.000915894	0.001074395	2.86E-06	0.000423338	0.001216845	2.86E-06	0.00046848	0.000162514	2.86E-06	2.86E-06	2.86E-06	2.86E-06	2.86E-06	2.86E-06	2.86E-06	2.86E-06	0.000231231	0.00181323	0.000332049	0.000979094	0.000158501	0.001006681	2.86E-06	2.86E-06	0.001761567	0.000133923
baseline	fermented	8034_2_2	0.000615701	0.000184107	0.001995495	8.55E-07	5.89E-05	0.0001997	0.008239529	0.001195687	0.000627774	0.006806414	0.00025453	0.004439185	0.000877273	0.004700757	8.55E-07	8.55E-07	8.55E-07	8.55E-07	8.55E-07	8.55E-07	8.55E-07	0.00094317	0.001028181	8.55E-07	0.000274148	0.001076974	8.55E-07	0.00051409	9.81E-05	8.55E-07	8.55E-07	8.55E-07	8.55E-07	8.55E-07	8.55E-07	8.55E-07	8.55E-07	0.000118714	0.001816419	0.000244973	0.000704233	8.90E-05	0.000394371	8.55E-07	8.55E-07	0.00139237	0.000117205
ramp	fermented	8034_2_3	0.00010755	0.000162587	0.003636497	6.56E-07	0.000278216	6.36E-05	0.013320021	0.001830872	0.000799302	0.005948566	0.000218129	0.002853858	0.000914426	0.000893724	6.56E-07	6.56E-07	6.56E-07	6.56E-07	6.56E-07	6.56E-07	6.56E-07	0.001044698	0.001436017	6.56E-07	0.0007786	0.001059846	6.56E-07	0.000492306	0.000171676	6.56E-07	6.56E-07	6.56E-07	6.56E-07	6.56E-07	6.56E-07	6.56E-07	6.56E-07	0.000189853	0.000788699	0.000217624	0.000248425	0.000193388	0.001325943	6.56E-07	6.56E-07	0.002357008	0.000130272
maintenance	fermented	8034_2_4	6.03E-05	0.000152447	0.002914729	1.52E-07	0.00033427	0.000132695	0.012144115	0.001367973	0.000799208	0.005175101	0.000318569	0.002928404	0.000543441	0.003231273	1.52E-07	1.52E-07	1.52E-07	1.52E-07	1.52E-07	1.52E-07	1.52E-07	0.001047884	0.000938994	1.52E-07	0.000306414	0.001182605	1.52E-07	0.000577375	0.000194484	1.52E-07	1.52E-07	1.52E-07	1.52E-07	1.52E-07	1.52E-07	1.52E-07	1.52E-07	0.000139279	0.001733644	0.000264377	0.000830103	0.000318063	0.000644735	1.52E-07	1.52E-07	0.001630324	0.000108891
maintenance	fermented	8034_2_5	0.000281065	5.81E-05	0.002170166	1.16E-07	0.00010818	8.80E-05	0.009910577	0.001181889	0.000787083	0.003183214	0.000299769	0.002878895	0.000492875	0.00157265	1.16E-07	1.16E-07	1.16E-07	1.16E-07	1.16E-07	1.16E-07	1.16E-07	0.000831063	0.001302201	1.16E-07	0.000945814	0.001154086	1.16E-07	0.000649584	0.00018704	1.16E-07	1.16E-07	1.16E-07	1.16E-07	1.16E-07	1.16E-07	1.16E-07	1.16E-07	0.00021181	0.000722883	0.000239108	0.000219898	8.90E-05	0.001138415	1.16E-07	1.16E-07	0.001852704	7.73E-05
baseline	fiber	8036_1_1	2.04E-06	6.40E-05	0.001154547	2.04E-06	2.04E-06	2.04E-06	0.005134049	0.004881449	0.000483417	0.003474301	0.000564064	0.002072252	0.000826861	2.04E-06	2.04E-06	0.00619868	2.04E-06	2.04E-06	2.04E-06	2.04E-06	2.04E-06	0.0004227	2.04E-06	6.77E-05	2.04E-06	0.000662323	2.04E-06	0.000868575	2.04E-06	2.04E-06	2.04E-06	0.000827788	0.003791327	2.04E-06	2.04E-06	2.04E-06	2.04E-06	0.002227057	0.000557112	0.000706355	0.00272716	0.001378411	0.002542692	0.000492224	0.000474611	0.00142476	2.04E-06
baseline	fiber	8036_1_2	1.72E-06	7.57E-05	0.001317891	1.72E-06	1.72E-06	1.72E-06	0.010754807	0.005733452	0.00060765	0.002889704	0.000535234	0.001450655	0.001388915	1.72E-06	1.72E-06	0.006300716	1.72E-06	1.72E-06	1.72E-06	1.72E-06	1.72E-06	0.000286881	1.72E-06	5.11E-05	1.72E-06	0.000600687	1.72E-06	0.000641538	1.72E-06	1.72E-06	1.72E-06	0.000632718	0.003419832	1.72E-06	1.72E-06	1.72E-06	1.72E-06	0.002541547	0.000429858	0.000655	0.002197568	0.001093213	0.002512302	0.000523628	0.000195432	0.001864266	1.72E-06
ramp	fiber	8036_1_3	3.74E-07	0.000217271	0.001255033	3.74E-07	3.74E-07	3.74E-07	0.007340025	0.006535421	0.000906932	0.012698912	0.000316328	0.000818621	0.001114858	3.74E-07	3.74E-07	0.004197304	3.74E-07	3.74E-07	3.74E-07	3.74E-07	3.74E-07	0.000663027	3.74E-07	5.56E-05	3.74E-07	0.000727508	3.74E-07	0.001348483	3.74E-07	3.74E-07	3.74E-07	0.000533132	0.002776398	3.74E-07	3.74E-07	3.74E-07	3.74E-07	0.002242798	0.00056397	0.000347167	0.001587247	0.000889643	0.001000849	0.002565668	0.000362118	0.002091877	3.74E-07
maintenance	fiber	8036_1_4	1.16E-06	0.000109383	0.00134844	1.16E-06	1.16E-06	1.16E-06	0.001754788	0.005047924	0.000560415	0.00785605	0.000476167	0.000597652	0.001602117	1.16E-06	1.16E-06	0.001990776	1.16E-06	1.16E-06	1.16E-06	1.16E-06	1.16E-06	0.000748927	1.16E-06	0.00024204	1.16E-06	0.001014705	1.16E-06	0.000869016	1.16E-06	1.16E-06	1.16E-06	0.000401227	0.003327115	1.16E-06	1.16E-06	1.16E-06	1.16E-06	0.002016377	0.000262985	0.000396573	0.001988449	0.000436137	0.001990311	0.00155976	0.00040402	0.001700794	1.16E-06
maintenance	fiber	8036_1_5	8.90E-08	5.06E-05	0.001235034	8.90E-08	8.90E-08	8.90E-08	0.003344007	0.00322973	0.000514715	0.004002036	0.000613536	0.001909924	0.000690345	8.90E-08	8.90E-08	0.001228946	8.90E-08	8.90E-08	8.90E-08	8.90E-08	8.90E-08	0.000315667	8.90E-08	6.37E-05	8.90E-08	0.000745142	8.90E-08	0.000445868	8.90E-08	8.90E-08	8.90E-08	0.00084209	0.005746633	8.90E-08	8.90E-08	8.90E-08	8.90E-08	0.002749673	0.000837407	0.000684257	0.003655927	0.000802281	0.003046605	0.00417673	0.000547967	0.002198427	8.90E-08
baseline	fiber	8036_2_1	1.26E-06	6.14E-05	0.001112421	1.26E-06	1.26E-06	1.26E-06	0.005657481	0.005262946	0.000543881	0.003369365	0.000573192	0.001803787	0.00079977	1.26E-06	1.26E-06	0.006547976	1.26E-06	1.26E-06	1.26E-06	1.26E-06	1.26E-06	0.000416402	1.26E-06	6.93E-05	1.26E-06	0.00068811	1.26E-06	0.000841643	1.26E-06	1.26E-06	1.26E-06	0.000815589	0.003812751	1.26E-06	1.26E-06	1.26E-06	1.26E-06	0.002577969	0.000534111	0.000629023	0.00268079	0.001519052	0.002318823	0.000595524	0.000280083	0.001397156	1.26E-06
baseline	fiber	8036_2_2	9.36E-09	7.72E-05	0.001287647	9.36E-09	9.36E-09	9.36E-09	0.011521418	0.006007613	0.000604272	0.002968	0.000539211	0.001302157	0.001388749	9.36E-09	9.36E-09	0.006624991	9.36E-09	9.36E-09	9.36E-09	9.36E-09	9.36E-09	0.000340283	9.36E-09	6.37E-05	9.36E-09	0.000618314	9.36E-09	0.000655759	9.36E-09	9.36E-09	9.36E-09	0.000609421	0.003101398	9.36E-09	9.36E-09	9.36E-09	9.36E-09	0.002614611	0.000359474	0.000615037	0.002242499	0.00112476	0.002473723	0.000615037	0.000135739	0.002011743	9.36E-09
ramp	fiber	8036_2_3	6.08E-08	0.000200754	0.001243367	6.08E-08	6.08E-08	6.08E-08	0.007826616	0.006498548	0.000957444	0.012615241	0.000307917	0.000841858	0.000985054	6.08E-08	6.08E-08	0.00448492	6.08E-08	6.08E-08	6.08E-08	6.08E-08	6.08E-08	0.000640168	6.08E-08	9.31E-05	6.08E-08	0.000738907	6.08E-08	0.001387499	6.08E-08	6.08E-08	6.08E-08	0.000518967	0.002824133	6.08E-08	6.08E-08	6.08E-08	6.08E-08	0.00185265	0.000661226	0.000292474	0.00155222	0.000878359	0.001104383	0.002546633	0.000422099	0.002259306	6.08E-08
maintenance	fiber	8036_2_4	1.35E-06	0.000124636	0.001246825	1.35E-06	1.35E-06	1.35E-06	0.002131368	0.004792904	0.000603182	0.008616159	0.000476686	0.000635736	0.001201249	1.35E-06	1.35E-06	0.002338319	1.35E-06	1.35E-06	1.35E-06	1.35E-06	1.35E-06	0.000678522	1.35E-06	0.000212067	1.35E-06	0.000903146	1.35E-06	0.000903146	1.35E-06	1.35E-06	1.35E-06	0.000500404	0.003225653	1.35E-06	1.35E-06	1.35E-06	1.35E-06	0.002020684	0.000290197	0.000438551	0.001957436	0.000355771	0.001965807	0.001688631	0.000299963	0.001593294	1.35E-06
maintenance	fiber	8036_2_5	3.28E-07	4.59E-05	0.001178226	3.28E-07	3.28E-07	3.28E-07	0.003583343	0.002785537	0.000472601	0.004559895	0.000670064	0.001754238	0.000646668	3.28E-07	3.28E-07	0.001212853	3.28E-07	3.28E-07	3.28E-07	3.28E-07	3.28E-07	0.000323802	3.28E-07	1.03E-05	3.28E-07	0.000853021	3.28E-07	0.00041879	3.28E-07	3.28E-07	3.28E-07	0.000815587	0.005136842	3.28E-07	3.28E-07	3.28E-07	3.28E-07	0.002782261	0.000790319	0.000673339	0.003620777	0.000743527	0.002826246	0.004422326	0.000325673	0.002172092	3.28E-07
baseline	fiber	8037_1_1	3.79E-05	6.23E-08	0.002132424	0.00199324	0.000410281	0.000509995	0.0134136	0.009718472	0.000680859	0.005397535	0.00249908	0.001499344	0.002347432	0.012707812	0.001009084	6.23E-08	6.23E-08	6.23E-08	0.000738506	6.23E-08	6.23E-08	6.23E-08	6.23E-08	6.23E-08	0.000366137	6.23E-08	6.23E-08	6.23E-08	0.000120488	0.000478835	0.000101272	0.001000255	0.003331588	4.83E-05	0.000583742	5.56E-05	3.58E-05	0.002193187	0.000316799	0.001426117	0.001311861	0.000101791	0.00095715	6.23E-08	6.23E-08	0.001041283	6.23E-08
baseline	fiber	8037_1_2	0.000284432	9.31E-07	0.001239607	0.001170826	0.000273055	8.84E-05	0.010096308	0.006861538	0.000474743	0.001447501	0.000860019	0.000695049	0.001193064	0.000734869	0.001090668	9.31E-07	9.31E-07	9.31E-07	0.001162552	9.31E-07	9.31E-07	9.31E-07	9.31E-07	9.31E-07	0.000413202	9.31E-07	9.31E-07	9.31E-07	0.00064954	0.001067396	0.00021048	0.001046193	0.006807755	0.000125667	0.000621096	5.95E-05	0.000109119	0.00342508	0.000209446	0.003161334	0.003119962	0.000125667	0.00319288	9.31E-07	9.31E-07	0.001837432	9.31E-07
ramp	fiber	8037_1_3	0.000142361	7.25E-07	0.001092299	0.000851579	0.000260909	0.000171869	0.006011268	0.004293615	0.000337526	0.001820153	0.001170468	0.00067091	0.000566857	0.006675966	0.000398094	7.25E-07	7.25E-07	7.25E-07	0.003055849	7.25E-07	7.25E-07	7.25E-07	7.25E-07	7.25E-07	0.000188435	7.25E-07	7.25E-07	7.25E-07	0.000244344	0.002604952	0.000302841	0.002762843	0.015505468	0.000306983	0.001243461	0.000434849	0.000456591	0.005969336	0.004647706	0.005473401	0.007253693	0.000223119	0.004384726	7.25E-07	7.25E-07	0.001358903	7.25E-07
maintenance	fiber	8037_1_4	0.002096574	7.25E-07	0.001220672	0.001216531	0.000339593	0.000192574	0.008835119	0.004997094	0.000482989	0.00122999	0.000933364	0.000728883	0.00062276	0.001682954	0.000536309	7.25E-07	7.25E-07	7.25E-07	0.002440309	7.25E-07	7.25E-07	7.25E-07	7.25E-07	7.25E-07	0.000337523	7.25E-07	7.25E-07	7.25E-07	0.000657444	0.00147692	0.000399126	0.002098127	0.00857473	0.000168761	0.000971154	0.000162032	0.000270743	0.005022978	0.001076241	0.003233901	0.003989186	0.000203445	0.003332259	7.25E-07	7.25E-07	0.002069655	7.25E-07
maintenance	fiber	8037_1_5	0.000647563	1.39E-06	0.000861698	0.000927228	0.000250769	0.000104229	0.007454974	0.005524669	0.000425173	0.00160059	0.000642919	0.0002905	0.000940644	0.005185149	0.000323008	1.39E-06	1.39E-06	1.39E-06	0.002073234	1.39E-06	1.39E-06	1.39E-06	1.39E-06	1.39E-06	0.000563457	1.39E-06	1.39E-06	1.39E-06	0.000484511	0.001751775	0.000502055	0.001842588	0.009403856	0.000255413	0.000899881	0.000102681	0.00023787	0.006812055	0.000841058	0.003928206	0.006038591	0.000524242	0.002886429	1.39E-06	1.39E-06	0.00200306	1.39E-06
baseline	fiber	8037_2_1	4.93E-05	1.56E-07	0.002215036	0.001925893	0.000522742	0.000506131	0.013130852	0.009504878	0.000720523	0.005108548	0.002773078	0.001433778	0.001284794	0.012866626	0.001000841	1.56E-07	1.56E-07	1.56E-07	0.000754784	1.56E-07	1.56E-07	1.56E-07	1.56E-07	1.56E-07	0.000465121	1.56E-07	1.56E-07	1.56E-07	9.81E-05	0.000510803	0.000123029	0.000830055	0.002852502	4.88E-05	0.00058244	3.89E-05	4.15E-05	0.002266428	0.000290182	0.001435335	0.001239631	0.000121991	0.000826421	1.56E-07	1.56E-07	0.000948931	1.56E-07
baseline	fiber	8037_2_2	0.000275437	3.11E-07	0.001223646	0.001131834	0.000298779	9.18E-05	0.00952774	0.006710085	0.000536869	0.00154888	0.000882333	0.000626607	0.001043134	0.000709601	0.001021348	3.11E-07	3.11E-07	3.11E-07	0.001411421	3.11E-07	3.11E-07	3.11E-07	3.11E-07	3.11E-07	0.000516639	3.11E-07	3.11E-07	3.11E-07	0.000627644	0.001001118	0.000218379	0.001049359	0.006569514	0.000111524	0.000704932	5.65E-05	0.000124491	0.003606619	0.000271287	0.003124734	0.002929178	0.000184662	0.003281385	3.11E-07	3.11E-07	0.001721612	3.11E-07
ramp	fiber	8037_2_3	0.000173436	9.35E-08	0.001091501	0.000814732	0.000260153	0.000136048	0.006119054	0.004428837	0.000399836	0.001754087	0.001154333	0.000698416	0.000341159	0.005494375	0.000367122	9.35E-08	9.35E-08	9.35E-08	0.003889318	9.35E-08	9.35E-08	9.35E-08	9.35E-08	9.35E-08	0.000196803	9.35E-08	9.35E-08	9.35E-08	0.000459033	0.002406288	0.000342198	0.002790027	0.014430459	0.000278847	0.001322576	0.000402952	0.000483439	0.005809051	0.004323426	0.005776338	0.007460843	0.00024146	0.004153625	9.35E-08	9.35E-08	0.001298689	9.35E-08
maintenance	fiber	8037_2_4	0.001970825	2.87E-06	0.001209545	0.001148068	0.000363222	0.000125514	0.009846441	0.005087157	0.000457998	0.001306882	0.000998476	0.00062552	0.000580438	0.001411904	0.000514863	2.87E-06	2.87E-06	2.87E-06	0.002571243	2.87E-06	2.87E-06	2.87E-06	2.87E-06	2.87E-06	0.000299697	2.87E-06	2.87E-06	2.87E-06	0.000847347	0.001616312	0.000449289	0.001919083	0.007693748	0.000161887	0.001107084	0.000130125	0.000254102	0.005217282	0.001012821	0.003294613	0.004033864	0.000169572	0.003204448	2.87E-06	2.87E-06	0.001872975	2.87E-06
maintenance	fiber	8037_2_5	0.000634988	1.29E-06	0.000838908	0.000750112	0.000224053	8.62E-05	0.007504738	0.005706636	0.000480629	0.001616898	0.000588526	0.000303555	0.000890016	0.004736601	0.000389253	1.29E-06	1.29E-06	1.29E-06	0.00228441	1.29E-06	1.29E-06	1.29E-06	1.29E-06	1.29E-06	0.000527092	1.29E-06	1.29E-06	1.29E-06	0.000582847	0.001779	0.000499731	0.001876055	0.008828921	0.000250382	0.000977779	0.000105831	0.000224053	0.007057148	0.000846651	0.004074251	0.006437647	0.000591623	0.002867773	1.29E-06	1.29E-06	0.001693819	1.29E-06
baseline	fiber	8038_1_1	1.63E-06	4.44E-05	0.000857904	1.63E-06	0.002381344	1.63E-06	0.008706029	0.005688906	0.000332349	0.002278664	0.000865448	0.001234259	0.000133694	0.004531343	0.000385156	0.000176442	8.68E-05	1.63E-06	1.63E-06	1.63E-06	1.63E-06	0.000179795	1.63E-06	1.63E-06	1.63E-06	1.63E-06	1.63E-06	1.63E-06	7.71E-05	1.63E-06	1.63E-06	0.000296725	0.000165546	0.000126988	0.00026152	0.000510468	0.000455146	0.003753907	0.000690263	0.001290418	0.004465124	0.000201169	0.003388868	5.07E-05	9.14E-05	0.001980681	1.63E-06
baseline	fiber	8038_1_2	1.34E-06	7.09E-05	0.000707183	1.34E-06	0.001853364	1.34E-06	0.006117024	0.005596605	0.000410879	0.002738916	0.000654301	0.001232638	0.000133043	0.00038276	0.000172074	0.000201872	0.000137659	1.34E-06	1.34E-06	1.34E-06	1.34E-06	0.000276158	1.34E-06	1.34E-06	1.34E-06	1.34E-06	1.34E-06	1.34E-06	5.54E-05	1.34E-06	1.34E-06	0.000360936	0.000541404	0.000199774	0.000295464	0.000634156	0.000831412	0.00538466	0.001538594	0.001525164	0.003794863	0.000265246	0.00235112	4.53E-05	0.000381081	0.002021241	1.34E-06
ramp	fiber	8038_1_3	1.22E-06	3.36E-05	0.000781923	1.22E-06	0.010035242	1.22E-06	0.006342733	0.004106567	0.000318312	0.001143069	0.000465711	0.000583713	0.00019989	0.001379074	0.001167006	0.000478729	4.33E-05	1.22E-06	1.22E-06	1.22E-06	1.22E-06	0.000225086	1.22E-06	1.22E-06	1.22E-06	1.22E-06	1.22E-06	1.22E-06	0.000143619	1.22E-06	1.22E-06	0.000310334	0.000983073	0.000371645	0.000260781	0.00134086	0.000850373	0.007135155	0.001764997	0.001357657	0.004643667	0.000194431	0.003992344	0.000275059	0.001298026	0.001125432	1.22E-06
maintenance	fiber	8038_1_4	3.80E-08	0.000116125	0.000992341	3.80E-08	0.002237201	3.80E-08	0.008563693	0.005418605	0.000461122	0.003073724	0.000383424	0.001740609	0.000155819	0.000482236	0.000635098	0.000319238	2.91E-05	3.80E-08	3.80E-08	3.80E-08	3.80E-08	0.000208603	3.80E-08	3.80E-08	3.80E-08	3.80E-08	3.80E-08	3.80E-08	9.37E-05	3.80E-08	3.80E-08	0.000416361	0.000411716	0.000177355	0.000402848	0.000850035	0.000853836	0.005942223	0.00291875	0.0018504	0.004685962	0.000448031	0.002941553	5.70E-05	0.000404115	0.001293422	3.80E-08
maintenance	fiber	8038_1_5	4.22E-09	2.03E-05	0.000787275	4.22E-09	0.001724909	4.22E-09	0.006372956	0.003720127	0.000421935	0.002842468	0.000644518	0.001609605	0.00014698	0.002605103	0.000264396	0.000290582	2.75E-05	4.22E-09	4.22E-09	4.22E-09	4.22E-09	0.000254259	4.22E-09	4.22E-09	4.22E-09	4.22E-09	4.22E-09	4.22E-09	4.05E-05	4.22E-09	4.22E-09	0.000538506	0.000863299	0.000254259	0.000404619	0.000936367	0.001176266	0.010339317	0.004935673	0.002154447	0.005352117	0.000588767	0.001845703	3.38E-06	0.001221459	0.001423768	4.22E-09
baseline	fiber	8038_2_1	1.38E-06	6.76E-05	0.000891662	1.38E-06	0.00269051	1.38E-06	0.009006832	0.005532498	0.000334845	0.002140408	0.00079767	0.000884109	0.000143925	0.003997162	0.000347853	0.000141407	9.86E-05	1.38E-06	1.38E-06	1.38E-06	1.38E-06	0.000188403	1.38E-06	1.38E-06	1.38E-06	1.38E-06	1.38E-06	1.38E-06	8.77E-05	1.38E-06	1.38E-06	0.000225748	0.000194697	0.000120846	0.00025512	0.000519472	0.000442684	0.003809598	0.000748576	0.001293644	0.004227945	0.000161548	0.003279217	4.62E-05	4.66E-05	0.001845845	1.38E-06
baseline	fiber	8038_2_2	2.05E-06	7.74E-05	0.000706487	2.05E-06	0.001766845	2.05E-06	0.005966865	0.005458646	0.000465135	0.002737271	0.000704814	0.000945747	0.0001075	0.000321244	0.000165642	0.000197013	0.000112519	2.05E-06	2.05E-06	2.05E-06	2.05E-06	0.000333375	2.05E-06	2.05E-06	2.05E-06	2.05E-06	2.05E-06	2.05E-06	5.73E-05	2.05E-06	2.05E-06	0.000382733	0.000553394	0.000191157	0.000282762	0.00062994	0.000722382	0.005527245	0.001581125	0.001377419	0.003663358	0.00028318	0.002220686	2.38E-05	0.000226293	0.001839208	2.05E-06
ramp	fiber	8038_2_3	8.87E-08	4.73E-05	0.000795802	8.87E-08	0.010385954	8.87E-08	0.006621832	0.003985765	0.00037447	0.001022511	0.000418799	0.000545874	0.000193357	0.001254707	0.001135654	0.000532364	3.93E-05	8.87E-08	8.87E-08	8.87E-08	8.87E-08	0.000219954	8.87E-08	8.87E-08	8.87E-08	8.87E-08	8.87E-08	8.87E-08	0.000187446	8.87E-08	8.87E-08	0.000312832	0.000937231	0.000358005	0.000286658	0.001459041	0.000704612	0.00745563	0.001643954	0.001255552	0.004429472	0.000225864	0.004003496	0.000258794	0.000584714	0.001288904	8.87E-08
maintenance	fiber	8038_2_4	1.01E-06	0.000114757	0.000963032	1.01E-06	0.002211906	1.01E-06	0.008949769	0.005300671	0.000493496	0.003245137	0.000404801	0.00130478	0.000180752	0.000432124	0.000518297	0.00033208	3.49E-05	1.01E-06	1.01E-06	1.01E-06	1.01E-06	0.000170244	1.01E-06	1.01E-06	1.01E-06	1.01E-06	1.01E-06	1.01E-06	0.000151748	1.01E-06	1.01E-06	0.000382523	0.000445576	0.000208916	0.000437169	0.000885267	0.000850798	0.006208216	0.002903809	0.001634759	0.004391024	0.000477102	0.002780645	6.52E-05	0.000173186	0.001186661	1.01E-06
maintenance	fiber	8038_2_5	1.43E-06	4.95E-05	0.000826878	1.43E-06	0.002059014	1.43E-06	0.006992593	0.00355419	0.0005093	0.002765909	0.000529437	0.001051322	0.000142218	0.001975529	0.000299958	0.000238708	1.93E-05	1.43E-06	1.43E-06	1.43E-06	1.43E-06	0.000194658	1.43E-06	1.43E-06	1.43E-06	1.43E-06	1.43E-06	1.43E-06	0.00010572	1.43E-06	1.43E-06	0.000513075	0.000731646	0.000269753	0.000397707	0.001042932	0.001155783	0.009396873	0.004462036	0.001912601	0.005092578	0.000664103	0.001784647	4.66E-05	0.000410293	0.001282059	1.43E-06
baseline	fiber	8039_1_1	0.000137547	1.07E-06	0.002357085	0.000507917	7.75E-05	1.07E-06	0.01044015	0.003405797	0.000908145	0.003985842	0.000152644	0.001577093	0.000780998	0.003886205	1.07E-06	1.07E-06	0.024801394	1.07E-06	1.07E-06	1.07E-06	0.000308977	0.000107018	1.07E-06	1.07E-06	0.000907474	0.000456924	1.07E-06	0.000155998	1.07E-06	0.003664452	0.000960145	0.005909152	1.07E-06	0.001006441	0.006402643	1.07E-06	0.00132716	0.004286433	0.010013083	0.015396537	0.008364532	1.07E-06	1.07E-06	1.07E-06	0.000881978	0.001758253	1.07E-06
baseline	fiber	8039_1_2	0.000684744	2.20E-06	0.002205176	0.000269899	0.00016094	2.20E-06	0.010852276	0.004086805	0.000583782	0.00862944	0.000210588	0.002316467	0.00096264	0.002598695	2.20E-06	2.20E-06	0.004295394	2.20E-06	2.20E-06	2.20E-06	0.000380858	0.000333209	2.20E-06	2.20E-06	0.000910326	0.000381191	2.20E-06	0.000154276	2.20E-06	0.00226582	0.000617769	0.003211466	2.20E-06	0.000643426	0.006948402	2.20E-06	0.000966305	0.003709613	0.006454587	0.011474377	0.006248664	2.20E-06	2.20E-06	2.20E-06	0.000672415	0.002583034	2.20E-06
ramp	fiber	8039_1_3	7.66E-05	1.00E-06	0.001854718	0.000257265	0.000115083	1.00E-06	0.007444966	0.002664986	0.001050137	0.003791399	0.000164596	0.003922875	0.000638312	0.007954143	1.00E-06	1.00E-06	0.004104199	1.00E-06	1.00E-06	1.00E-06	0.000398109	0.000145193	1.00E-06	1.00E-06	0.000563374	0.000311461	1.00E-06	0.000152218	1.00E-06	0.00305908	0.001532551	0.004358453	1.00E-06	0.000723621	0.00562571	1.00E-06	0.000969177	0.006619308	0.010049064	0.010312351	0.006082364	1.00E-06	1.00E-06	1.00E-06	0.002076187	0.0019049	1.00E-06
maintenance	fiber	8039_1_4	0.001629309	5.39E-08	0.001652205	0.000221888	0.000166332	5.39E-08	0.007167747	0.002927975	0.000559601	0.003480842	0.000197308	0.002801711	0.000673071	0.001911467	5.39E-08	5.39E-08	0.003037067	5.39E-08	5.39E-08	5.39E-08	0.000335357	0.00015421	5.39E-08	5.39E-08	0.00051179	0.000281484	5.39E-08	9.60E-05	5.39E-08	0.00364347	0.00282225	0.008411194	5.39E-08	0.00114917	0.011116944	5.39E-08	0.002269719	0.007130373	0.009333762	0.020364847	0.0114422	5.39E-08	5.39E-08	5.39E-08	0.001677794	0.002618544	5.39E-08
maintenance	fiber	8039_1_5	4.17E-05	1.04E-07	0.00192873	0.000269571	9.83E-05	1.04E-07	0.010294859	0.003387645	0.000472507	0.004333331	0.00017332	0.001445117	0.000553277	0.001856373	1.04E-07	1.04E-07	0.00191022	1.04E-07	1.04E-07	1.04E-07	0.000469141	0.000257119	1.04E-07	1.04E-07	0.000727943	0.000545537	1.04E-07	0.000112405	1.04E-07	0.004504969	0.00208253	0.007086929	1.04E-07	0.001205162	0.008710077	1.04E-07	0.001812959	0.007715255	0.011131506	0.018417668	0.011158429	1.04E-07	1.04E-07	1.04E-07	0.003234518	0.001212565	1.04E-07
baseline	fiber	8039_2_1	0.000157021	8.42E-08	0.002048349	0.000464661	6.84E-05	8.42E-08	0.010836471	0.00336281	0.000865637	0.003391115	0.00011726	0.001618732	0.000759496	0.003894188	8.42E-08	8.42E-08	0.028491563	8.42E-08	8.42E-08	8.42E-08	0.000331901	0.000122989	8.42E-08	8.42E-08	0.000892257	0.000391542	8.42E-08	0.000146238	8.42E-08	0.003736157	0.001175973	0.005683756	8.42E-08	0.001034789	0.007217912	8.42E-08	0.001253809	0.004267871	0.010068888	0.015540362	0.008635482	8.42E-08	8.42E-08	8.42E-08	0.000913822	0.001686123	8.42E-08
baseline	fiber	8039_2_2	0.000746517	1.11E-07	0.002264772	0.000211177	0.000229672	1.11E-07	0.010330183	0.00403859	0.000525252	0.007840448	0.000230344	0.002191801	0.001119439	0.002480993	1.11E-07	1.11E-07	0.004519791	1.11E-07	1.11E-07	1.11E-07	0.000398815	0.000317774	1.11E-07	1.11E-07	0.001119103	0.000358799	1.11E-07	0.000108279	1.11E-07	0.002250312	0.0008057	0.003280304	1.11E-07	0.000709864	0.006765059	1.11E-07	0.001065973	0.003746373	0.006812473	0.011687701	0.006417357	1.11E-07	1.11E-07	1.11E-07	0.000648663	0.002593643	1.11E-07
ramp	fiber	8039_2_3	7.19E-05	9.03E-07	0.002133484	0.000214652	0.000162828	9.03E-07	0.006895289	0.002468502	0.001219372	0.003521703	0.000175533	0.003507994	0.000867971	0.007356022	9.03E-07	9.03E-07	0.004292713	9.03E-07	9.03E-07	9.03E-07	0.000415596	0.000137752	9.03E-07	9.03E-07	0.000618546	0.000275504	9.03E-07	0.000134743	9.03E-07	0.003075346	0.001942236	0.004152955	9.03E-07	0.00070648	0.006039689	9.03E-07	0.001150496	0.00652483	0.009750633	0.010726599	0.005995554	9.03E-07	9.03E-07	9.03E-07	0.002108742	0.00177339	9.03E-07
maintenance	fiber	8039_2_4	0.001753237	3.11E-06	0.001549195	0.000211329	0.000160981	3.11E-06	0.007351143	0.002939397	0.000603845	0.003268315	0.000165619	0.002433598	0.000628688	0.001758868	3.11E-06	3.11E-06	0.003041418	3.11E-06	3.11E-06	3.11E-06	0.00031335	0.000161312	3.11E-06	3.11E-06	0.000565753	0.00022756	3.11E-06	9.27E-05	3.11E-06	0.003609158	0.003008957	0.008676091	3.11E-06	0.00108712	0.010833769	3.11E-06	0.002073875	0.007088803	0.009372682	0.019225327	0.011222641	3.11E-06	3.11E-06	3.11E-06	0.001692952	0.002391531	3.11E-06
maintenance	fiber	8039_2_5	7.54E-05	7.74E-08	0.001984335	0.000266507	0.000111045	7.74E-08	0.01005022	0.00350834	0.000628917	0.004026885	0.000159837	0.00156674	0.000606035	0.001869253	7.74E-08	7.74E-08	0.001915017	7.74E-08	7.74E-08	7.74E-08	0.000498019	0.000243962	7.74E-08	7.74E-08	0.000652135	0.000468743	7.74E-08	9.46E-05	7.74E-08	0.004800497	0.002195657	0.00736462	7.74E-08	0.001291147	0.009730209	7.74E-08	0.001897519	0.007441342	0.01057987	0.019024652	0.010649862	7.74E-08	7.74E-08	7.74E-08	0.003396622	0.001154529	7.74E-08
baseline	fiber	8041_1_1	1.11E-06	1.11E-06	0.001608297	0.000487625	1.11E-06	0.000456685	0.0122191	0.001969066	0.000949879	0.00197216	0.000512997	0.00177909	0.001537753	1.11E-06	1.11E-06	1.11E-06	1.11E-06	1.11E-06	0.0027234	1.11E-06	0.000917082	1.11E-06	1.11E-06	1.11E-06	0.000754953	1.11E-06	1.11E-06	1.11E-06	0.000176362	1.11E-06	1.11E-06	0.001536515	0.00306808	0.000384283	0.004641723	1.11E-06	0.002909663	0.008177008	0.004733927	0.003086644	0.001055697	0.001241341	1.11E-06	1.11E-06	0.000251857	1.11E-06	1.11E-06
baseline	fiber	8041_1_2	1.49E-07	1.49E-07	0.002117918	0.000256039	1.49E-07	0.000125534	0.012861632	0.00339563	0.001003028	0.014986386	0.000183951	0.001223645	0.002142155	1.49E-07	1.49E-07	1.49E-07	1.49E-07	1.49E-07	0.001759339	1.49E-07	0.000822185	1.49E-07	1.49E-07	1.49E-07	0.000691058	1.49E-07	1.49E-07	1.49E-07	0.000213781	1.49E-07	1.49E-07	0.001069524	0.002663556	0.000407053	0.004227137	1.49E-07	0.002577174	0.004931245	0.000898624	0.002948804	0.001219916	0.000251689	1.49E-07	1.49E-07	0.000259768	1.49E-07	1.49E-07
ramp	fiber	8041_1_3	1.24E-06	1.24E-06	0.002057761	0.00026147	1.24E-06	0.000200275	0.008443062	0.002847733	0.000893819	0.014844435	0.000359753	0.003290934	0.001142308	1.24E-06	1.24E-06	1.24E-06	1.24E-06	1.24E-06	0.00413901	1.24E-06	0.000768338	1.24E-06	1.24E-06	1.24E-06	0.000969849	1.24E-06	1.24E-06	1.24E-06	0.000220055	1.24E-06	1.24E-06	0.002041689	0.00417548	0.000602678	0.006502128	1.24E-06	0.003613598	0.008975273	0.00401353	0.003878777	0.002008928	0.000599588	1.24E-06	1.24E-06	0.000510577	1.24E-06	1.24E-06
maintenance	fiber	8041_1_4	1.24E-08	1.24E-08	0.002317187	0.000398636	1.24E-08	0.000266172	0.013595908	0.002870054	0.000964562	0.006402428	0.00035075	0.002945925	0.003339586	1.24E-08	1.24E-08	1.24E-08	1.24E-08	1.24E-08	0.00111817	1.24E-08	0.000702743	1.24E-08	1.24E-08	1.24E-08	0.001085832	1.24E-08	1.24E-08	1.24E-08	9.52E-05	1.24E-08	1.24E-08	0.000432218	0.001102623	0.000238186	0.002024896	1.24E-08	0.001755615	0.006276182	0.000659211	0.001009339	0.000371272	0.000100125	1.24E-08	1.24E-08	0.000126867	1.24E-08	1.24E-08
maintenance	fiber	8041_1_5	6.22E-08	6.22E-08	0.002253756	0.000239364	6.22E-08	0.000432099	0.010752125	0.003466743	0.001158275	0.006783028	0.000188383	0.002012526	0.000804513	6.22E-08	6.22E-08	6.22E-08	6.22E-08	6.22E-08	0.001620839	6.22E-08	0.000777779	6.22E-08	6.22E-08	6.22E-08	0.000645973	6.22E-08	6.22E-08	6.22E-08	6.47E-05	6.22E-08	6.22E-08	0.001097968	0.001989522	0.000254908	0.004660456	6.22E-08	0.001760106	0.004955154	0.001809844	0.00180114	0.000994139	0.000519763	6.22E-08	6.22E-08	0.000378631	6.22E-08	6.22E-08
baseline	fiber	8041_2_1	7.46E-08	7.46E-08	0.001482277	0.000384409	7.46E-08	0.000427329	0.01280182	0.002003531	0.001083561	0.002020325	0.000524986	0.001616011	0.001776493	7.46E-08	7.46E-08	7.46E-08	7.46E-08	7.46E-08	0.002578278	7.46E-08	0.000902553	7.46E-08	7.46E-08	7.46E-08	0.000849681	7.46E-08	7.46E-08	7.46E-08	0.000268091	7.46E-08	7.46E-08	0.001435625	0.003576	0.000429817	0.00473918	7.46E-08	0.002623686	0.008563989	0.004510898	0.003149916	0.001259593	0.001436869	7.46E-08	7.46E-08	0.000228904	7.46E-08	7.46E-08
baseline	fiber	8041_2_2	2.49E-08	2.49E-08	0.002374173	0.000248735	2.49E-08	0.000124367	0.013750058	0.003540739	0.001182734	0.01377431	0.000154216	0.001267925	0.002038381	2.49E-08	2.49E-08	2.49E-08	2.49E-08	2.49E-08	0.001706321	2.49E-08	0.000820825	2.49E-08	2.49E-08	2.49E-08	0.00067718	2.49E-08	2.49E-08	2.49E-08	0.000187795	2.49E-08	2.49E-08	0.000999292	0.002563212	0.000423471	0.004151383	2.49E-08	0.002622286	0.005196691	0.000731902	0.002962431	0.001229372	0.000198366	2.49E-08	2.49E-08	0.000235054	2.49E-08	2.49E-08
ramp	fiber	8041_2_3	2.09E-06	2.09E-06	0.002030544	0.000219735	2.09E-06	0.000126178	0.008466857	0.002633121	0.001146682	0.013619847	0.000350837	0.003267705	0.001142989	2.09E-06	2.09E-06	2.09E-06	2.09E-06	2.09E-06	0.003944758	2.09E-06	0.000816772	2.09E-06	2.09E-06	2.09E-06	0.000968802	2.09E-06	2.09E-06	2.09E-06	0.000214195	2.09E-06	2.09E-06	0.001803423	0.004262973	0.000616118	0.006462165	2.09E-06	0.003334795	0.009099594	0.0034025	0.004091248	0.002002231	0.000738603	2.09E-06	2.09E-06	0.000313291	2.09E-06	2.09E-06
maintenance	fiber	8041_2_4	8.05E-07	8.05E-07	0.002242509	0.0003562	8.05E-07	0.000253366	0.014163734	0.002625965	0.000968863	0.00586893	0.000338854	0.003022431	0.003477127	8.05E-07	8.05E-07	8.05E-07	8.05E-07	8.05E-07	0.001201167	8.05E-07	0.000611424	8.05E-07	8.05E-07	8.05E-07	0.001276743	8.05E-07	8.05E-07	8.05E-07	0.000159825	8.05E-07	8.05E-07	0.00045036	0.001289752	0.000226729	0.002057285	8.05E-07	0.001715333	0.006586904	0.000535848	0.001151609	0.00043921	0.00014186	8.05E-07	8.05E-07	0.000134427	8.05E-07	8.05E-07
maintenance	fiber	8041_2_5	1.80E-07	1.80E-07	0.002421441	0.000313166	1.80E-07	0.000436816	0.011283903	0.003358452	0.000978642	0.005845136	0.000251651	0.001803188	0.000836351	1.80E-07	1.80E-07	1.80E-07	1.80E-07	1.80E-07	0.001864702	1.80E-07	0.000907186	1.80E-07	1.80E-07	1.80E-07	0.000579729	1.80E-07	1.80E-07	1.80E-07	0.000103146	1.80E-07	1.80E-07	0.00110105	0.001940508	0.000285826	0.004818649	1.80E-07	0.001941751	0.004637212	0.001710605	0.001647226	0.000916506	0.000518836	1.80E-07	1.80E-07	0.000328078	1.80E-07	1.80E-07
[truncated: 58 more columns]
