# Supplementary material for: High-Throughput Stool Metaproteomics: Method and Application to Human Specimens
Source: mSystems. 2020 Jun 30;5(3):e00200-20. doi: 10.1128/mSystems.00200-20 (PMC7329322; doi:10.1128/mSystems.00200-20)
Supplement: TABLE S4 [file mSystems.00200-20-st004.csv]

#term ID	term description	observed gene count	background gene count	false discovery rate	matching proteins in your network (IDs)	matching proteins in your network (labels)
GO:0006508	proteolysis	11	1203	0.00027	ENSP00000011292,ENSP00000234701,ENSP00000290122,ENSP00000308720,ENSP00000352639,ENSP00000357900,ENSP00000365116,ENSP00000376807,ENSP00000417222,ENSP00000418525,ENSP00000485444	CELA2A,CELA3A,CLCA1,CPA1,CPB1,CTRC,CUZD1,DPEP1,MME,PRSS1,PRSS3P2
GO:0007586	digestion	5	104	0.00027	ENSP00000295463,ENSP00000308720,ENSP00000358223,ENSP00000481450,ENSP00000485444	ALPI,AMY2A,PNLIP,PRSS1,PRSS3P2
GO:0019538	protein metabolic process	15	4194	0.0098	ENSP00000011292,ENSP00000234701,ENSP00000261267,ENSP00000290122,ENSP00000308720,ENSP00000352639,ENSP00000357727,ENSP00000357900,ENSP00000364150,ENSP00000365116,ENSP00000376807,ENSP00000416066,ENSP00000417222,ENSP00000418525,ENSP00000485444	CELA2A,CELA3A,CLCA1,CPA1,CPB1,CTRC,CUZD1,DPEP1,GALNT12,LYZ,MME,PRSS1,PRSS3P2,S100A9,SERPINA1
GO:0019730	antimicrobial humoral response	4	143	0.0098	ENSP00000254801,ENSP00000261267,ENSP00000357727,ENSP00000485444	IGJ,LYZ,PRSS3P2,S100A9
GO:0043312	neutrophil degranulation	6	485	0.0098	ENSP00000261267,ENSP00000348888,ENSP00000357727,ENSP00000416066,ENSP00000418525,ENSP00000485444	LYZ,MME,PIGR,PRSS3P2,S100A9,SERPINA1
GO:0045055	regulated exocytosis	7	691	0.0098	ENSP00000261267,ENSP00000262776,ENSP00000348888,ENSP00000357727,ENSP00000416066,ENSP00000418525,ENSP00000485444	LGALS3BP,LYZ,MME,PIGR,PRSS3P2,S100A9,SERPINA1
GO:0072338	cellular lactam metabolic process	2	6	0.0098	ENSP00000376807,ENSP00000418525	DPEP1,MME
GO:1901564	organonitrogen compound metabolic process	17	5281	0.0098	ENSP00000011292,ENSP00000234701,ENSP00000261267,ENSP00000290122,ENSP00000308720,ENSP00000332656,ENSP00000352639,ENSP00000357727,ENSP00000357900,ENSP00000364150,ENSP00000365116,ENSP00000376807,ENSP00000378897,ENSP00000416066,ENSP00000417222,ENSP00000418525,ENSP00000485444	ASAH2,CELA2A,CELA3A,CLCA1,CPA1,CPB1,CTRC,CUZD1,DPEP1,ENPP7,GALNT12,LYZ,MME,PRSS1,PRSS3P2,S100A9,SERPINA1
GO:0009235	cobalamin metabolic process	2	21	0.0144	ENSP00000308720,ENSP00000365116	CTRC,PRSS1
